# Supplementary material for: Baseline and stress-induced levels of corticosterone in male and female Afrotropical and European temperate stonechats during breeding
Source: BMC Evol Biol. 2017 May 22;17:114. doi: 10.1186/s12862-017-0960-9 (PMC5441054; doi:10.1186/s12862-017-0960-9)
Supplement: Supplementary file 2 — Datasets analyzed during the current study. (XLSX 113 kb) [file 12862_2017_960_MOESM2_ESM.xlsx]

## Sheet: STIAfricaBase
ID	ring no	Cngml	Cstr	continent	sex	location	date	season	breedstage	weight	tarsus	age	capture	captime	Csec	STI
Ar22	K83107	3	41	Africa	male	Arusha	27.11.2012	breeding	fledglings	17	23.9	yearling	13:03:00	1303	110	no
Ar14	K83491	3	39	Africa	male	Arusha	22.11.2012	breeding	incubation	16.5	23.4	adult	10:13:00	1013	110	yes
Ar3	K83475	5	26	Africa	male	Arusha	15.11.2012	breeding	nestlings	17	22	adult	14:20:00	1420	92	no
Ar2	K83474	10	80	Africa	male	Arusha	15.11.2012	breeding	fledglings	15	22	adult	12:41:00	1241	79	yes
Ar1	K83472	10	61	Africa	male	Arusha	15.11.2012	breeding	fledglings	16	22.8	adult	09:15:00	915	106	yes
Ar7	K83482	13	134	Africa	male	Arusha	19.11.2012	breeding	fledglings	16.8	23.9	adult	09:49:00	949	100	yes
Ar16	K83495	13	30	Africa	male	Arusha	23.11.2012	breeding	incubation	15.8	23.2	adult	10:02:00	1002	105	yes
Ar18	K83498	16	32	Africa	male	Arusha	25.11.2012	breeding	incubation	15	22.5	adult	11:06:00	1106	90	yes
Ar10	K83487	16	36	Africa	male	Arusha	20.11.2012	breeding	incubation	15.3	22.4	adult	10:30:00	1030	130	yes
Ar17	K83497	18	33	Africa	male	Arusha	24.11.2012	breeding	incubation	15	23.7	adult	11:53:00	1153	70	yes
Ar5	K83478	18	113	Africa	male	Arusha	17.11.2012	breeding	incubation	15	23.5	adult	10:17:00	1017	100	yes
Ar9	K83484	19	48	Africa	male	Arusha	19.11.2012	breeding	fledglings	15.8	23.7	adult	12:48:00	1248	132	yes
Ar4	K83477	19	181	Africa	male	Arusha	17.11.2012	breeding	nestlings	15.5	23.1	adult	10:06:00	1006	110	yes
Ar12	K83488	20	32	Africa	male	Arusha	21.11.2012	breeding	fledglings	15	23	adult	11:18:00	1118	100	yes
Ar6	K83481	24	89	Africa	male	Arusha	19.11.2012	breeding	incubation	16	22.8	adult	08:00:00	800	147	no
Ar11	K83486	26	54	Africa	male	Arusha	21.11.2012	breeding	nestlings	14.5	22.3	yearling	08:20:00	820	88	yes
Ar21	K83105	28	38	Africa	male	Arusha	27.11.2012	breeding	fledglings	15	22.8	adult	11:19:00	1119	110	yes
Ar15	K83493	30	29	Africa	male	Arusha	22.11.2012	breeding	fledglings	15	22.9	yearling	11:30:00	1130	170	no
Ar20	K83104	36	30	Africa	male	Arusha	27.11.2012	breeding	incubation	15	22.7	adult	08:45:00	845	140	yes
Ar13	K83489	37	34	Africa	male	Arusha	21.11.2012	breeding	incubation	17.3	24.4	adult	13:47:00	1347	143	yes
Ar8	K83483	39	97	Africa	male	Arusha	19.11.2012	breeding	fledglings	16	23.8	adult	11:50:00	1150	198	yes
Kin130	RK83201	7	34	Africa	male	Kinangop	23.8.2013	breeding	fledglings	16	24.4	adult	10:48:00	1048	140	no
Kin129	Rk85330	7	32	Africa	male	Kinangop	16.8.2013	breeding	nestlings	15	22.6	adult	11:15:00	1115	90	no
Kin128	k85981	10	NA	Africa	male	Kinangop	13.8.2013	breeding	incubation	16	22.93	adult	10:30:00	1030	100	no
Kin124	k85977	10	NA	Africa	male	Kinangop	8.8.2013	breeding	nestlings	16.5	22.05	adult	10:03:00	1003	120	yes
Kin125	k85978	11	45	Africa	male	Kinangop	10.8.2013	breeding	nestlings	16	23.79	adult	09:50:00	950	179	no
KINB14	K83330	12	22	Africa	male	Kinangop	1.4.2013	breeding	mating	16.5	22.81	yearling	09:20:00	920	118	yes
KinB12	K83328	19	124	Africa	male	Kinangop	31.3.2013	breeding	mating	15.5	22.23	adult	11:39:00	1139	80	yes
KINB4	K83211	26	NA	Africa	male	Kinangop	29.3.2013	breeding	mating	16	22.51	adult	12:38:00	1238	97	yes
KINB11	K83303	38	42	Africa	male	Kinangop	31.3.2013	breeding	mating	16.5	21.08	adult	11:14:00	1114	57	yes
Kin106	Rk83331	55	109	Africa	male	Kinangop	12.6.2013	breeding	mating	16	22.67	yearling	10:20:00	1020	100	yes
BMon9	K83451	3	34	Africa	male	Monduli	24.12.2012	breeding	incubation	18	24.2	yearling	09:44:00	944	119	no
BMon11	K83183	5	27	Africa	male	Monduli	25.12.2012	breeding	mating	18.5	23.2	adult	09:50:00	950	137	no
BMon10	K83448	6	51	Africa	male	Monduli	24.12.2012	breeding	nestlings	17.5	23.9	adult	12:53:00	1253	131	no
BMon5	K83462	7	31	Africa	male	Monduli	29.11.2012	breeding	nestlings	15.5	22.8	adult	15:26:00	1526	110	no
Mon10	K83452	8	62	Africa	male	Monduli	27.10.2012	breeding	mating	15.5	23.6	yearling	09:15:00	915	134	yes
Mon1	K83443	10	65	Africa	male	Monduli	20.10.2012	breeding	mating	15	21.9	yearling	09:03:00	903	90	yes
Mon7	K83449	10	83	Africa	male	Monduli	26.10.2012	breeding	mating	15.5	21.2	adult	09:17:00	917	110	yes
Mon5	K83447	10	94	Africa	male	Monduli	23.10.2012	breeding	mating	14.5	23.4	yearling	10:36:00	1036	110	yes
Mon8	K83450	10	81	Africa	male	Monduli	26.10.2012	breeding	mating	16	22.3	adult	11:08:00	1108	120	yes
BMon7	K83458	11	67	Africa	male	Monduli	30.11.2012	breeding	mating	16.5	23.2	adult	08:50:00	850	136	no
BMon2	K83112	11	32	Africa	male	Monduli	28.11.2012	breeding	nestlings	14.5	22.5	yearling	13:12:00	1312	100	no
BMon8	K83468	12	31	Africa	male	Monduli	23.12.2012	breeding	incubation	17	22.3	adult	11:37:00	1137	114	no
Mon22	K83464	12	43	Africa	male	Monduli	29.10.2012	breeding	mating	17	23.2	adult	10:52:00	1052	122	yes
BMon3	K83456	12	46	Africa	male	Monduli	28.11.2012	breeding	nestlings	15.5	22.3	adult	16:53:00	1653	170	no
Mon11	K83453	13	98	Africa	male	Monduli	27.10.2012	breeding	mating	15	22	yearling	10:40:00	1040	104	yes
Mon28	K83443	13	48	Africa	male	Monduli	13.11.2012	breeding	nestlings	16	22.2	yearling	09:05:00	905	105	no
BMon1	K83452	13	40	Africa	male	Monduli	28.11.2012	breeding	nestlings	16	23.5	yearling	11:34:00	1134	160	no
Mon25	K83467	16	57	Africa	male	Monduli	31.10.2012	breeding	nestlings	16.3	22.3	adult	08:29:00	829	110	yes
Mon23	K83465	18	31	Africa	male	Monduli	29.10.2012	breeding	mating	14.5	22.6	adult	11:48:00	1148	90	yes
Mon15	K83457	18	80	Africa	male	Monduli	28.10.2012	breeding	mating	15.5	23	yearling	11:34:00	1134	128	yes
Mon4	K83446	19	81	Africa	male	Monduli	22.10.2012	breeding	nestlings	15	22.7	adult	16:24:00	1624	133	yes
Mon3	K83445	25	102	Africa	male	Monduli	22.10.2012	breeding	mating	15.5	22.5	adult	08:16:00	816	114	yes
Mon6	K83448	26	184	Africa	male	Monduli	25.10.2012	breeding	mating	15	24.1	adult	08:16:00	816	117	yes
Mon12	K83454	26	64	Africa	male	Monduli	28.10.2012	breeding	mating	15.5	23.1	adult	07:28:00	728	124	yes
Mon2	K83444	26	148	Africa	male	Monduli	21.10.2012	breeding	mating	15	23.3	adult	09:51:00	951	150	yes
Mon16	K83458	27	75	Africa	male	Monduli	28.10.2012	breeding	mating	15.5	23.4	adult	12:52:00	1252	155	yes
Mon18	K83460	34	72	Africa	male	Monduli	29.10.2012	breeding	mating	16.5	24.4	adult	07:20:00	720	90	yes
Mon13	K83455	34	61	Africa	male	Monduli	28.10.2012	breeding	mating	15.5	23.3	adult	08:53:00	853	205	yes
Mon17	K83459	36	NA	Africa	male	Monduli	28.10.2012	breeding	incubation	15.5	22.4	adult	17:35:00	1735	126	yes
Mon19	K83461	40	74	Africa	male	Monduli	29.10.2012	breeding	mating	17	23.2	adult	07:52:00	752	150	yes
Mon14	K83456	40	116	Africa	male	Monduli	28.10.2012	breeding	mating	15	22.4	adult	10:04:00	1004	180	yes
Mon20	K83462	48	204	Africa	male	Monduli	29.10.2012	breeding	mating	15	22.5	adult	09:51:00	951	175	yes
Mon21	K83463	53	111	Africa	male	Monduli	29.10.2012	breeding	mating	16	21.5	adult	10:22:00	1022	95	yes
Mon24	K83466	56	41	Africa	male	Monduli	29.10.2012	breeding	mating	17.5	23.8	adult	17:49:00	1749	88	yes
Mon9	K83451	59	122	Africa	male	Monduli	27.10.2012	breeding	mating	16.5	24.3	yearling	08:00:00	800	122	yes
Mon27	K83469	59	76	Africa	male	Monduli	1.11.2012	breeding	mating	16	24.1	adult	13:10:00	1310	100	yes
Ke06	K83386	8	75	Africa	male	MountKenya	29.4.2013	breeding	nestlings	16	23.75	adult	17:06:00	1706	120	yes
Ke13	K83393	16	86	Africa	male	MountKenya	30.4.2013	breeding	incubation	16.5	23.67	adult	10:52:00	1052	115	yes
Ke08	K83388	18	43	Africa	male	MountKenya	30.4.2013	breeding	nestlings	16	23.52	adult	07:10:00	710	98	yes
Ke12	K83392	21	106	Africa	male	MountKenya	30.4.2013	breeding	mating	16	23.33	adult	10:53:00	1053	60	yes
Ke09	K83389	28	NA	Africa	male	MountKenya	30.4.2013	breeding	nestlings	15	23.09	adult	07:27:00	727	57	yes
Ke14	K83394	52	NA	Africa	male	MountKenya	30.4.2013	breeding	incubation	16.5	23.63	adult	11:30:00	1130	96	yes
Ke03	K83383	82	87	Africa	male	MountKenya	29.4.2013	breeding	mating	15.5	23.97	adult	07:46:00	746	150	yes
N1	K83187	3	22	Africa	male	Ngorongoro	29.12.2012	breeding	fledglings	15.8	23.2	adult	18:18:00	1818	140	no
N2	K83188	4	27	Africa	male	Ngorongoro	30.12.2012	breeding	fledglings	17.3	22.7	adult	08:39:00	839	160	no
N3	K83191	5	44	Africa	male	Ngorongoro	30.12.2012	breeding	fledglings	16.5	23.3	adult	10:07:00	1007	147	no
N4	K83193	6	26	Africa	male	Ngorongoro	30.12.2012	breeding	nestlings	16.5	23.5	adult	12:34:00	1234	150	yes
N7	K83197	15	33	Africa	male	Ngorongoro	30.12.2012	breeding	fledglings	18.5	24.3	adult	15:36:00	1536	131	yes
N12	BA55702	15	45	Africa	male	Ngorongoro	31.12.2012	breeding	fledglings	19.5	23.3	adult	12:37:00	1237	165	yes
N5	K83194	30	69	Africa	male	Ngorongoro	30.12.2012	breeding	nestlings	15	23.1	adult	13:24:00	1324	170	yes
N15	BA55706	31	34	Africa	male	Ngorongoro	31.12.2012	breeding	nestlings	15	23	adult	15:29:00	1529	100	yes
Tussock	k85940	4	41	Africa	male	Olkalou	30.05.2013	breeding	fledglings	16	22.28	adult	10:51:00	1051	66	no
first	k85935	4	34	Africa	male	Olkalou	29.05.13	breeding	fledglings	17.5	23.43	yearling	10:10:00	1010	117	yes
AIC	k85946	7	30	Africa	male	Olkalou	31.5.2013	breeding	incubation	16.5	22.58	adult	14:35:00	1435	101	yes
Sunday	k85947	7	102	Africa	male	Olkalou	31.5.2013	breeding	incubation	15.5	22.18	adult	09:19:00	919	112	yes
dump	k85952	23	44	Africa	male	Olkalou	4.6.2013	breeding	fledglings	17	22.98	adult	13:22:00	1322	90	no
P7	K83138	3	41	Africa	male	Pare	7.12.2012	breeding	incubation	18.5	23.6	adult	17:33:00	1733	99	no
P9	K83144	8	77	Africa	male	Pare	8.12.2012	breeding	incubation	16.3	23.8	adult	11:38:00	1138	110	no
P11	K83148	10	65	Africa	male	Pare	9.12.2012	breeding	fledglings	16	23	adult	13:44:00	1344	128	no
P8	K83140	11	28	Africa	male	Pare	8.12.2012	breeding	fledglings	17	23.5	adult	09:46:00	946	177	no
P6	K83137	12	66	Africa	male	Pare	7.12.2012	breeding	incubation	15.8	23	adult	11:55:00	1155	130	no
P5	K83135	14	38	Africa	male	Pare	7.12.2012	breeding	fledglings	17	22.7	adult	10:20:00	1020	192	no
P10	K83146	26	54	Africa	male	Pare	9.12.2012	breeding	mating	16.5	22.7	adult	10:07:00	1007	137	no
P3	K83131	28	36	Africa	male	Pare	6.12.2012	breeding	nestlings	15.5	22.8	adult	09:53:00	953	186	no
P4	K83133	31	39	Africa	male	Pare	6.12.2012	breeding	incubation	15	21.9	adult	12:11:00	1211	146	no
P1	K83126	48	38	Africa	male	Pare	5.12.2012	breeding	incubation	16	22.6	yearling	16:45:00	1645	106	yes
U7	K83163	4	17	Africa	male	Usambara	13.12.2012	breeding	fledglings	16	23.7	adult	09:43:00	943	105	no
U2	K83151	5	47	Africa	male	Usambara	11.12.2012	breeding	incubation	16.5	23.5	adult	11:36:00	1136	110	no
U3	K83152	6	67	Africa	male	Usambara	11.12.2012	breeding	fledglings	17	22.5	adult	12:37:00	1237	132	no
U1	K83150	7	39	Africa	male	Usambara	11.12.2012	breeding	incubation	16.5	23.3	adult	10:18:00	1018	155	no
U11	K83171	8	49	Africa	male	Usambara	14.12.2012	breeding	incubation	17.5	23.3	yearling	12:58:00	1258	85	yes
U12	K83172	10	32	Africa	male	Usambara	14.12.2012	breeding	fledglings	17	22.4	adult	13:47:00	1347	103	yes
U5	K83160	11	66	Africa	male	Usambara	12.12.2012	breeding	nestlings	16.5	23.5	adult	15:14:00	1514	120	no
U8	K83164	11	59	Africa	male	Usambara	13.12.2012	breeding	nestlings	16	23.1	yearling	11:17:00	1117	150	no
U4	K83156	12	38	Africa	male	Usambara	12.12.2012	breeding	fledglings	16	23.2	adult	08:46:00	846	180	no
U13	K83173	15	49	Africa	male	Usambara	14.12.2012	breeding	fledglings	17	23.3	adult	14:58:00	1458	140	yes
U14	K83174	17	80	Africa	male	Usambara	14.12.2012	breeding	fledglings	16.5	22.6	adult	15:40:00	1540	100	yes
U9	K83167	18	31	Africa	male	Usambara	13.12.2012	breeding	fledglings	19	24.2	adult	13:43:00	1343	82	no
U15	K83176	50	111	Africa	male	Usambara	14.12.2012	breeding	incubation	17.5	22	adult	16:16:00	1616	140	yes
U16	K83177	76	64	Africa	male	Usambara	15.12.2012	breeding	mating	17	23	adult	18:00:00	1800	100	yes
U10	K83169	98	40	Africa	male	Usambara	14.12.2012	breeding	fledglings	18	23.5	adult	11:44:00	1144	39	yes

## Sheet: STIAfricaStr
ID	ring no	Cngml	Cstr	continent	sex	location	season	breedstage	weight	tarsus	age	capture	captime	Csec	STI
Ar3	K83475	5	26	Africa	male	Arusha	breeding	nestlings	17	22	adult	14:20:00	1420	92	no
Ar15	K83493	30	29	Africa	male	Arusha	breeding	fledglings	15	22.9	yearling	11:30:00	1130	170	no
Ar16	K83495	13	30	Africa	male	Arusha	breeding	incubation	15.8	23.2	adult	10:02:00	1002	105	yes
Ar20	K83104	36	30	Africa	male	Arusha	breeding	incubation	15	22.7	adult	08:45:00	845	140	yes
Ar12	K83488	20	32	Africa	male	Arusha	breeding	fledglings	15	23	adult	11:18:00	1118	100	yes
Ar18	K83498	16	32	Africa	male	Arusha	breeding	incubation	15	22.5	adult	11:06:00	1106	90	yes
Ar17	K83497	18	33	Africa	male	Arusha	breeding	incubation	15	23.7	adult	11:53:00	1153	70	yes
Ar13	K83489	37	34	Africa	male	Arusha	breeding	incubation	17.3	24.4	adult	13:47:00	1347	143	yes
Ar10	K83487	16	36	Africa	male	Arusha	breeding	incubation	15.3	22.4	adult	10:30:00	1030	130	yes
Ar21	K83105	28	38	Africa	male	Arusha	breeding	fledglings	15	22.8	adult	11:19:00	1119	110	yes
Ar14	K83491	3	39	Africa	male	Arusha	breeding	incubation	16.5	23.4	adult	10:13:00	1013	110	yes
Ar22	K83107	3	41	Africa	male	Arusha	breeding	fledglings	17	23.9	yearling	13:03:00	1303	110	no
Ar9	K83484	19	48	Africa	male	Arusha	breeding	fledglings	15.8	23.7	adult	12:48:00	1248	132	yes
Ar11	K83486	26	54	Africa	male	Arusha	breeding	nestlings	14.5	22.3	yearling	08:20:00	820	88	yes
Ar1	K83472	10	61	Africa	male	Arusha	breeding	fledglings	16	22.8	adult	09:15:00	915	106	yes
Ar2	K83474	10	80	Africa	male	Arusha	breeding	fledglings	15	22	adult	12:41:00	1241	79	yes
Ar6	K83481	24	89	Africa	male	Arusha	breeding	incubation	16	22.8	adult	08:00:00	800	147	no
Ar8	K83483	39	97	Africa	male	Arusha	breeding	fledglings	16	23.8	adult	11:50:00	1150	198	yes
Ar5	K83478	18	113	Africa	male	Arusha	breeding	incubation	15	23.5	adult	10:17:00	1017	100	yes
Ar7	K83482	13	134	Africa	male	Arusha	breeding	fledglings	16.8	23.9	adult	09:49:00	949	100	yes
Ar4	K83477	19	181	Africa	male	Arusha	breeding	nestlings	15.5	23.1	adult	10:06:00	1006	110	yes
KINB14	K83330	12	22	Africa	male	Kinangop	breeding	mating	16.5	22.81	yearling	09:20:00	920	118	yes
Kin129	Rk85330	7	32	Africa	male	Kinangop	breeding	nestlings	15	22.6	adult	11:15:00	1115	90	no
Kin130	RK83201	7	34	Africa	male	Kinangop	breeding	fledglings	16	24.4	adult	10:48:00	1048	140	no
KINB11	K83303	38	42	Africa	male	Kinangop	breeding	mating	16.5	21.08	adult	11:14:00	1114	57	yes
Kin125	k85978	11	45	Africa	male	Kinangop	breeding	nestlings	16	23.79	adult	09:50:00	950	179	no
Kin106	Rk83331	55	109	Africa	male	Kinangop	breeding	mating	16	22.67	yearling	10:20:00	1020	100	yes
KinB12	K83328	19	124	Africa	male	Kinangop	breeding	mating	15.5	22.23	adult	11:39:00	1139	80	yes
BMon11	K83183	5	27	Africa	male	Monduli	breeding	mating	18.5	23.2	adult	09:50:00	950	137	no
Mon23	K83465	18	31	Africa	male	Monduli	breeding	mating	14.5	22.6	adult	11:48:00	1148	90	yes
BMon8	K83468	12	31	Africa	male	Monduli	breeding	incubation	17	22.3	adult	11:37:00	1137	114	no
BMon5	K83462	7	31	Africa	male	Monduli	breeding	nestlings	15.5	22.8	adult	15:26:00	1526	110	no
BMon2	K83112	11	32	Africa	male	Monduli	breeding	nestlings	14.5	22.5	yearling	13:12:00	1312	100	no
BMon9	K83451	3	34	Africa	male	Monduli	breeding	incubation	18	24.2	yearling	09:44:00	944	119	no
BMon1	K83452	13	40	Africa	male	Monduli	breeding	nestlings	16	23.5	yearling	11:34:00	1134	160	no
Mon24	K83466	56	41	Africa	male	Monduli	breeding	mating	17.5	23.8	adult	17:49:00	1749	88	yes
Mon22	K83464	12	43	Africa	male	Monduli	breeding	mating	17	23.2	adult	10:52:00	1052	122	yes
BMon3	K83456	12	46	Africa	male	Monduli	breeding	nestlings	15.5	22.3	adult	16:53:00	1653	170	no
Mon28	K83443	13	48	Africa	male	Monduli	breeding	nestlings	16	22.2	yearling	09:05:00	905	105	no
BMon10	K83448	6	51	Africa	male	Monduli	breeding	nestlings	17.5	23.9	adult	12:53:00	1253	131	no
Mon25	K83467	16	57	Africa	male	Monduli	breeding	nestlings	16.3	22.3	adult	08:29:00	829	110	yes
Mon13	K83455	34	61	Africa	male	Monduli	breeding	mating	15.5	23.3	adult	08:53:00	853	205	yes
Mon10	K83452	8	62	Africa	male	Monduli	breeding	mating	15.5	23.6	yearling	09:15:00	915	134	yes
Mon12	K83454	26	64	Africa	male	Monduli	breeding	mating	15.5	23.1	adult	07:28:00	728	124	yes
Mon1	K83443	10	65	Africa	male	Monduli	breeding	mating	15	21.9	yearling	09:03:00	903	90	yes
BMon7	K83458	11	67	Africa	male	Monduli	breeding	mating	16.5	23.2	adult	08:50:00	850	136	no
Mon18	K83460	34	72	Africa	male	Monduli	breeding	mating	16.5	24.4	adult	07:20:00	720	90	yes
Mon19	K83461	40	74	Africa	male	Monduli	breeding	mating	17	23.2	adult	07:52:00	752	150	yes
Mon16	K83458	27	75	Africa	male	Monduli	breeding	mating	15.5	23.4	adult	12:52:00	1252	155	yes
Mon27	K83469	59	76	Africa	male	Monduli	breeding	mating	16	24.1	adult	13:10:00	1310	100	yes
Mon15	K83457	18	80	Africa	male	Monduli	breeding	mating	15.5	23	yearling	11:34:00	1134	128	yes
Mon4	K83446	19	81	Africa	male	Monduli	breeding	nestlings	15	22.7	adult	16:24:00	1624	133	yes
Mon8	K83450	10	81	Africa	male	Monduli	breeding	mating	16	22.3	adult	11:08:00	1108	120	yes
Mon7	K83449	10	83	Africa	male	Monduli	breeding	mating	15.5	21.2	adult	09:17:00	917	110	yes
Mon5	K83447	10	94	Africa	male	Monduli	breeding	mating	14.5	23.4	yearling	10:36:00	1036	110	yes
Mon11	K83453	13	98	Africa	male	Monduli	breeding	mating	15	22	yearling	10:40:00	1040	104	yes
Mon3	K83445	25	102	Africa	male	Monduli	breeding	mating	15.5	22.5	adult	08:16:00	816	114	yes
Mon21	K83463	53	111	Africa	male	Monduli	breeding	mating	16	21.5	adult	10:22:00	1022	95	yes
Mon14	K83456	40	116	Africa	male	Monduli	breeding	mating	15	22.4	adult	10:04:00	1004	180	yes
Mon9	K83451	59	122	Africa	male	Monduli	breeding	mating	16.5	24.3	yearling	08:00:00	800	122	yes
Mon2	K83444	26	148	Africa	male	Monduli	breeding	mating	15	23.3	adult	09:51:00	951	150	yes
Mon6	K83448	26	184	Africa	male	Monduli	breeding	mating	15	24.1	adult	08:16:00	816	117	yes
Mon20	K83462	48	204	Africa	male	Monduli	breeding	mating	15	22.5	adult	09:51:00	951	175	yes
Ke08	K83388	18	43	Africa	male	MountKenya	breeding	nestlings	16	23.52	adult	07:10:00	710	98	yes
Ke06	K83386	8	75	Africa	male	MountKenya	breeding	nestlings	16	23.75	adult	17:06:00	1706	120	yes
Ke13	K83393	16	86	Africa	male	MountKenya	breeding	incubation	16.5	23.67	adult	10:52:00	1052	115	yes
Ke03	K83383	82	87	Africa	male	MountKenya	breeding	mating	15.5	23.97	adult	07:46:00	746	150	yes
Ke12	K83392	21	106	Africa	male	MountKenya	breeding	mating	16	23.33	adult	10:53:00	1053	60	yes
N1	K83187	3	22	Africa	male	Ngorongoro	breeding	fledglings	15.8	23.2	adult	18:18:00	1818	140	no
N4	K83193	6	26	Africa	male	Ngorongoro	breeding	nestlings	16.5	23.5	adult	12:34:00	1234	150	yes
N2	K83188	4	27	Africa	male	Ngorongoro	breeding	fledglings	17.3	22.7	adult	08:39:00	839	160	no
N7	K83197	15	33	Africa	male	Ngorongoro	breeding	fledglings	18.5	24.3	adult	15:36:00	1536	131	yes
N15	BA55706	31	34	Africa	male	Ngorongoro	breeding	nestlings	15	23	adult	15:29:00	1529	100	yes
N3	K83191	5	44	Africa	male	Ngorongoro	breeding	fledglings	16.5	23.3	adult	10:07:00	1007	147	no
N12	BA55702	15	45	Africa	male	Ngorongoro	breeding	fledglings	19.5	23.3	adult	12:37:00	1237	165	yes
N5	K83194	30	69	Africa	male	Ngorongoro	breeding	nestlings	15	23.1	adult	13:24:00	1324	170	yes
AIC	k85946	7	30	Africa	male	Olkalou	breeding	incubation	16.5	22.58	adult	14:35:00	1435	101	yes
first	k85935	4	34	Africa	male	Olkalou	breeding	fledglings	17.5	23.43	yearling	10:10:00	1010	117	yes
Tussock	k85940	4	41	Africa	male	Olkalou	breeding	fledglings	16	22.28	adult	10:51:00	1051	66	no
dump	k85952	23	44	Africa	male	Olkalou	breeding	fledglings	17	22.98	adult	13:22:00	1322	90	no
Sunday	k85947	7	102	Africa	male	Olkalou	breeding	incubation	15.5	22.18	adult	09:19:00	919	112	yes
P8	K83140	11	28	Africa	male	Pare	breeding	fledglings	17	23.5	adult	09:46:00	946	177	no
P3	K83131	28	36	Africa	male	Pare	breeding	nestlings	15.5	22.8	adult	09:53:00	953	186	no
P5	K83135	14	38	Africa	male	Pare	breeding	fledglings	17	22.7	adult	10:20:00	1020	192	no
P1	K83126	48	38	Africa	male	Pare	breeding	incubation	16	22.6	yearling	16:45:00	1645	106	yes
P4	K83133	31	39	Africa	male	Pare	breeding	incubation	15	21.9	adult	12:11:00	1211	146	no
P7	K83138	3	41	Africa	male	Pare	breeding	incubation	18.5	23.6	adult	17:33:00	1733	99	no
P10	K83146	26	54	Africa	male	Pare	breeding	mating	16.5	22.7	adult	10:07:00	1007	137	no
P11	K83148	10	65	Africa	male	Pare	breeding	fledglings	16	23	adult	13:44:00	1344	128	no
P6	K83137	12	66	Africa	male	Pare	breeding	incubation	15.8	23	adult	11:55:00	1155	130	no
P9	K83144	8	77	Africa	male	Pare	breeding	incubation	16.3	23.8	adult	11:38:00	1138	110	no
U7	K83163	4	17	Africa	male	Usambara	breeding	fledglings	16	23.7	adult	09:43:00	943	105	no
U9	K83167	18	31	Africa	male	Usambara	breeding	fledglings	19	24.2	adult	13:43:00	1343	82	no
U12	K83172	10	32	Africa	male	Usambara	breeding	fledglings	17	22.4	adult	13:47:00	1347	103	yes
U4	K83156	12	38	Africa	male	Usambara	breeding	fledglings	16	23.2	adult	08:46:00	846	180	no
U1	K83150	7	39	Africa	male	Usambara	breeding	incubation	16.5	23.3	adult	10:18:00	1018	155	no
U10	K83169	98	40	Africa	male	Usambara	breeding	fledglings	18	23.5	adult	11:44:00	1144	39	yes
U2	K83151	5	47	Africa	male	Usambara	breeding	incubation	16.5	23.5	adult	11:36:00	1136	110	no
U11	K83171	8	49	Africa	male	Usambara	breeding	incubation	17.5	23.3	yearling	12:58:00	1258	85	yes
U13	K83173	15	49	Africa	male	Usambara	breeding	fledglings	17	23.3	adult	14:58:00	1458	140	yes
U8	K83164	11	59	Africa	male	Usambara	breeding	nestlings	16	23.1	yearling	11:17:00	1117	150	no
U16	K83177	76	64	Africa	male	Usambara	breeding	mating	17	23	adult	18:00:00	1800	100	yes
U5	K83160	11	66	Africa	male	Usambara	breeding	nestlings	16.5	23.5	adult	15:14:00	1514	120	no
U3	K83152	6	67	Africa	male	Usambara	breeding	fledglings	17	22.5	adult	12:37:00	1237	132	no
U14	K83174	17	80	Africa	male	Usambara	breeding	fledglings	16.5	22.6	adult	15:40:00	1540	100	yes
U15	K83176	50	111	Africa	male	Usambara	breeding	incubation	17.5	22	adult	16:16:00	1616	140	yes

## Sheet: MalesBase
ID	ring no	Cngml	Cstr	continent	sex	location	clutch	date	season	stage	breedstage	weight	tarsus	age	capture	captime	Csec	STI
Ar17	K83497	18	33	Africa	male	Arusha	three	24.11.2012	breeding	incubation	incubation	15	23.7	adult	11:53:00	1153	70	yes
Ar1	K83472	10	61	Africa	male	Arusha	three	15.11.2012	breeding	fledglings	young	16	22.8	adult	09:15:00	915	106	yes
Ar11	K83486	26	54	Africa	male	Arusha	three	21.11.2012	breeding	nestlings	young	14.5	22.3	yearling	08:20:00	820	88	yes
Ar18	K83498	16	32	Africa	male	Arusha	three	25.11.2012	breeding	incubation	incubation	15	22.5	adult	11:06:00	1106	90	yes
Ar20	K83104	36	30	Africa	male	Arusha	three	27.11.2012	breeding	incubation	incubation	15	22.7	adult	08:45:00	845	140	yes
Ar14	K83491	3	39	Africa	male	Arusha	three	22.11.2012	breeding	incubation	incubation	16.5	23.4	adult	10:13:00	1013	110	yes
Ar21	K83105	28	38	Africa	male	Arusha	three	27.11.2012	breeding	fledglings	young	15	22.8	adult	11:19:00	1119	110	yes
Ar5	K83478	18	113	Africa	male	Arusha	three	17.11.2012	breeding	incubation	incubation	15	23.5	adult	10:17:00	1017	100	yes
Ar9	K83484	19	48	Africa	male	Arusha	three	19.11.2012	breeding	fledglings	young	15.8	23.7	adult	12:48:00	1248	132	yes
Ar12	K83488	20	32	Africa	male	Arusha	three	21.11.2012	breeding	fledglings	young	15	23	adult	11:18:00	1118	100	yes
Ar16	K83495	13	30	Africa	male	Arusha	three	23.11.2012	breeding	incubation	incubation	15.8	23.2	adult	10:02:00	1002	105	yes
Ar8	K83483	39	97	Africa	male	Arusha	three	19.11.2012	breeding	fledglings	young	16	23.8	adult	11:50:00	1150	198	yes
Ar2	K83474	10	80	Africa	male	Arusha	three	15.11.2012	breeding	fledglings	young	15	22	adult	12:41:00	1241	79	yes
Ar4	K83477	19	181	Africa	male	Arusha	three	17.11.2012	breeding	nestlings	young	15.5	23.1	adult	10:06:00	1006	110	yes
Ar10	K83487	16	36	Africa	male	Arusha	three	20.11.2012	breeding	incubation	incubation	15.3	22.4	adult	10:30:00	1030	130	yes
Ar13	K83489	37	34	Africa	male	Arusha	three	21.11.2012	breeding	incubation	incubation	17.3	24.4	adult	13:47:00	1347	143	yes
Kin124	k85977	10	NA	Africa	male	Kinangop	three	8.8.2013	breeding	nestlings	young	16.5	22.05	adult	10:03:00	1003	120	yes
KinB12	K83328	19	124	Africa	male	Kinangop	three	31.3.2013	breeding	nestbuilding	early	15.5	22.23	adult	11:39:00	1139	80	yes
KINB11	K83303	38	42	Africa	male	Kinangop	three	31.3.2013	breeding	nestbuilding	early	16.5	21.08	adult	11:14:00	1114	57	yes
KINB4	K83211	26	NA	Africa	male	Kinangop	three	29.3.2013	breeding	nestbuilding	early	16	22.51	adult	12:38:00	1238	97	yes
Kin106	Rk83331	55	109	Africa	male	Kinangop	three	12.6.2013	breeding	nestbuilding	early	16	22.67	yearling	10:20:00	1020	100	yes
Mon25	K83467	16	57	Africa	male	Monduli	three	31.10.2012	breeding	nestlings	young	16.3	22.3	adult	08:29:00	829	110	yes
Mon17	K83459	36	NA	Africa	male	Monduli	three	28.10.2012	breeding	incubation	incubation	15.5	22.4	adult	17:35:00	1735	126	yes
Mon12	K83454	26	64	Africa	male	Monduli	three	28.10.2012	breeding	nestbuilding	early	15.5	23.1	adult	07:28:00	728	124	yes
Ke08	K83388	18	43	Africa	male	MountKenya	three	30.4.2013	breeding	nestlings	young	16	23.52	adult	07:10:00	710	98	yes
Ke09	K83389	28	NA	Africa	male	MountKenya	three	30.4.2013	breeding	nestlings	young	15	23.09	adult	07:27:00	727	57	yes
Ke06	K83386	8	75	Africa	male	MountKenya	three	29.4.2013	breeding	nestlings	young	16	23.75	adult	17:06:00	1706	120	yes
Ke12	K83392	21	106	Africa	male	MountKenya	three	30.4.2013	breeding	nestbuilding	early	16	23.33	adult	10:53:00	1053	60	yes
Ke03	K83383	82	87	Africa	male	MountKenya	three	29.4.2013	breeding	egglaying	early	15.5	23.97	adult	07:46:00	746	150	yes
Ke14	K83394	52	NA	Africa	male	MountKenya	three	30.4.2013	breeding	incubation	incubation	16.5	23.63	adult	11:30:00	1130	96	yes
Ke13	K83393	16	86	Africa	male	MountKenya	three	30.4.2013	breeding	incubation	incubation	16.5	23.67	adult	10:52:00	1052	115	yes
N12	BA55702	15	45	Africa	male	Ngorongoro	three	31.12.2012	breeding	fledglings	young	19.5	23.3	adult	12:37:00	1237	165	yes
N4	K83193	6	26	Africa	male	Ngorongoro	three	30.12.2012	breeding	nestlings	young	16.5	23.5	adult	12:34:00	1234	150	yes
N5	K83194	30	69	Africa	male	Ngorongoro	three	30.12.2012	breeding	nestlings	young	15	23.1	adult	13:24:00	1324	170	yes
N7	K83197	15	33	Africa	male	Ngorongoro	three	30.12.2012	breeding	fledglings	young	18.5	24.3	adult	15:36:00	1536	131	yes
N15	BA55706	31	34	Africa	male	Ngorongoro	three	31.12.2012	breeding	nestlings	young	15	23	adult	15:29:00	1529	100	yes
Sunday	k85947	7	102	Africa	male	Olkalou	three	31.5.2013	breeding	incubation	incubation	15.5	22.18	adult	09:19:00	919	112	yes
first	k85935	4	34	Africa	male	Olkalou	three	29.05.13	breeding	fledglings	young	17.5	23.43	yearling	10:10:00	1010	117	yes
AIC	k85946	7	30	Africa	male	Olkalou	three	31.5.2013	breeding	incubation	incubation	16.5	22.58	adult	14:35:00	1435	101	yes
U14	K83174	17	80	Africa	male	Usambara	three	14.12.2012	breeding	fledglings	young	16.5	22.6	adult	15:40:00	1540	100	yes
U11	K83171	8	49	Africa	male	Usambara	three	14.12.2012	breeding	incubation	incubation	17.5	23.3	yearling	12:58:00	1258	85	yes
U13	K83173	15	49	Africa	male	Usambara	three	14.12.2012	breeding	fledglings	young	17	23.3	adult	14:58:00	1458	140	yes
U10	K83169	98	40	Africa	male	Usambara	three	14.12.2012	breeding	fledglings	young	18	23.5	adult	11:44:00	1144	39	yes
U16	K83177	76	64	Africa	male	Usambara	three	15.12.2012	breeding	egglaying	early	17	23	adult	18:00:00	1800	100	yes
U15	K83176	50	111	Africa	male	Usambara	three	14.12.2012	breeding	incubation	incubation	17.5	22	adult	16:16:00	1616	140	yes
U12	K83172	10	32	Africa	male	Usambara	three	14.12.2012	breeding	fledglings	young	17	22.4	adult	13:47:00	1347	103	yes
A4	PG4790	23	92	Europe	male	Andalusia	four	3.5.2013	breeding	fledglings	young	14.8	22.56	adult	13:09:00	1309	170	yes
A14	PH8905	34	107	Europe	male	Andalusia	four	5.5.2013	breeding	fledglings	young	13.7	21.78	yearling	08:20:00	820	129	yes
A15	PH8906	41	154	Europe	male	Andalusia	four	5.5.2013	breeding	fledglings	young	14	23.15	yearling	08:21:00	821	165	yes
A6	PG4792	20	100	Europe	male	Andalusia	four	3.5.2013	breeding	incubation	incubation	14	21.03	yearling	16:52:00	1652	170	yes
A8	PG4795	13	98	Europe	male	Andalusia	four	4.5.2013	breeding	incubation	incubation	13.5	22.39	yearling	12:57:00	1257	76	yes
A1	PG4786	39	142	Europe	male	Andalusia	four	3.5.2013	breeding	fledglings	young	14	23.23	yearling	09:14:00	914	63	yes
A3	PG4789	29	93	Europe	male	Andalusia	four	3.5.2013	breeding	incubation	incubation	15.1	23.57	yearling	12:18:00	1218	75	yes
A12	PH8903	54	132	Europe	male	Andalusia	four	4.5.2013	breeding	egglaying	early	15	22.85	yearling	19:40:00	1940	70	yes
A13	PH8904	28	99	Europe	male	Andalusia	four	4.5.2013	breeding	incubation	incubation	15.3	22.84	yearling	20:53:00	2053	110	yes
A17	PH8908	17	156	Europe	male	Andalusia	four	5.5.2013	breeding	incubation	incubation	14.2	23.13	yearling	12:13:00	1213	100	yes
A7	PG4794	21	129	Europe	male	Andalusia	four	4.5.2013	breeding	fledglings	young	14.4	23.11	yearling	11:53:00	1153	165	yes
A2	PG4788	12	69	Europe	male	Andalusia	four	3.5.2013	breeding	incubation	incubation	14.5	23.14	adult	11:06:00	1106	88	yes
A19	PH8911	28	172	Europe	male	Andalusia	four	5.5.2013	breeding	fledglings	young	15.4	21.37	adult	20:03:00	2003	90	yes
A21	PH8915	28	108	Europe	male	Andalusia	four	7.5.2013	breeding	fledglings	young	13.5	21.39	yearling	12:46:00	1246	180	yes
A10	PG4798	40	150	Europe	male	Andalusia	four	4.5.2013	breeding	incubation	incubation	14.3	22.91	yearling	16:29:00	1629	83	yes
A9	PG4796	61	153	Europe	male	Andalusia	four	4.5.2013	breeding	incubation	incubation	12.6	21.83	yearling	14:42:00	1442	100	yes
A5	PG4791	30	180	Europe	male	Andalusia	four	3.5.2013	breeding	incubation	incubation	13.7	21.37	yearling	15:46:00	1546	86	yes
A11	PH8901	64	203	Europe	male	Andalusia	four	4.5.2013	breeding	egglaying	early	14.5	23.01	adult	18:23:00	1823	260	yes
A16	PH8907	29	109	Europe	male	Andalusia	four	5.5.2013	breeding	incubation	incubation	14	22.38	adult	10:44:00	1044	130	yes
A20	PH8912	11	150	Europe	male	Andalusia	four	6.5.2013	breeding	incubation	incubation	13.7	22.9	adult	08:45:00	845	100	yes
A22	PH8916	29	150	Europe	male	Andalusia	four	7.5.2013	breeding	incubation	incubation	15.2	23.64	yearling	16:42:00	1642	135	yes
A18	PH8910	140	231	Europe	male	Andalusia	four	5.5.2013	breeding	nestlings	young	14.3	24.11	adult	18:34:00	1834	120	yes
PÄ4	BA55807	12	46	Europe	male	Bavaria	five	19.5.2013	breeding	egglaying	early	13.5	22.1	yearling	14:22:00	1422	106	yes
PÄ5	BA55808	12	79	Europe	male	Bavaria	five	20.5.2013	breeding	incubation	incubation	14	21.8	yearling	11:09:00	1109	97	yes
PÄ3	BA55803	25	43	Europe	male	Bavaria	five	18.5.2013	breeding	nestlings	young	14.3	22	yearling	13:38:00	1338	148	yes
PÄ1	BA55801	23	30	Europe	male	Bavaria	five	17.5.2013	breeding	nestlings	young	14.5	22.2	yearling	12:21:00	1221	120	yes
PÄ2	BA55802	31	53	Europe	male	Bavaria	five	17.5.2013	breeding	nestlings	young	14	22.7	yearling	17:28:00	1728	93	yes
M2	PH8921	8	38	Europe	male	CentralSpain	five	9.5.2013	breeding	egglaying	early	14.5	23.73	yearling	11:17:00	1117	100	yes
M14	PH8942	22	103	Europe	male	CentralSpain	five	11.5.2013	breeding	incubation	incubation	15.2	22.8	yearling	11:09:00	1109	120	yes
M11	PH8936	20	119	Europe	male	CentralSpain	five	10.5.2013	breeding	egglaying	early	16.4	23.15	yearling	16:05:00	1605	78	yes
M6	PH8928	22	82	Europe	male	CentralSpain	five	9.5.2013	breeding	incubation	incubation	14	22.57	yearling	17:59:00	1759	100	yes
M13	PH8940	26	108	Europe	male	CentralSpain	five	10.5.2013	breeding	egglaying	early	15.2	22.61	yearling	19:23:00	1923	88	yes
M12	PH8938	51	113	Europe	male	CentralSpain	five	10.5.2013	breeding	egglaying	early	14.7	22.53	yearling	17:56:00	1756	58	yes
M5	PH8927	29	108	Europe	male	CentralSpain	five	9.5.2013	breeding	incubation	incubation	13.5	23.93	yearling	16:45:00	1645	149	yes
M8	PH8932	50	143	Europe	male	CentralSpain	five	10.5.2013	breeding	incubation	incubation	14.5	22.9	yearling	10:49:00	1049	90	yes
M4	PH8925	23	131	Europe	male	CentralSpain	five	9.5.2013	breeding	incubation	incubation	14	22.51	yearling	15:15:00	1515	87	yes
M10	PH8935	50	195	Europe	male	CentralSpain	five	10.5.2013	breeding	incubation	incubation	14.9	23.3	yearling	15:03:00	1503	85	yes
M1	PH8920	18	143	Europe	male	CentralSpain	five	9.5.2013	breeding	egglaying	early	15.8	23.25	yearling	10:33:00	1033	136	yes
M3	PH8924	36	78	Europe	male	CentralSpain	five	9.5.2013	breeding	egglaying	early	15.2	23.1	yearling	13:32:00	1332	220	yes
M9	PH8934	69	233	Europe	male	CentralSpain	five	10.5.2013	breeding	nestbuilding	early	15.4	23.39	yearling	13:09:00	1309	165	yes
M7	PH8931	42	120	Europe	male	CentralSpain	five	10.5.2013	breeding	incubation	incubation	14.5	23.25	yearling	09:08:00	908	140	yes
IR7	T604408	10	59	Europe	male	Cork	five	31.5.2013	breeding	incubation	incubation	16	23.2	yearling	14:20:00	1420	133	yes
IR5	T604500	8	55	Europe	male	Cork	five	31.5.2013	breeding	incubation	incubation	15	22.5	yearling	10:01:00	1001	94	yes
IR9	T604410	80	NA	Europe	male	Cork	five	1.6.2013	breeding	nestbuilding	early	15.5	23.1	yearling	09:23:00	923	180	yes
IR14	T604418	24	108	Europe	male	Cork	five	3.6.2013	breeding	incubation	incubation	15	23.2	yearling	17:01:00	1701	114	yes
IR18	T604426	9	65	Europe	male	Cork	five	6.6.2013	breeding	incubation	incubation	16	23	yearling	16:16:00	1616	98	yes
IR10	T604411	20	97	Europe	male	Cork	five	1.6.2013	breeding	incubation	incubation	15.8	22.4	yearling	09:28:00	928	170	yes
IR3	T604404	26	146	Europe	male	Cork	five	30.5.2013	breeding	fledglings	young	15.5	22.5	adult	17:05:00	1705	150	yes
IR11	T604413	27	85	Europe	male	Cork	five	1.6.2013	breeding	incubation	incubation	14.5	22.8	yearling	12:46:00	1246	105	yes
IR12	T604414	11	63	Europe	male	Cork	five	1.6.2013	breeding	fledglings	young	14.5	23.5	yearling	14:03:00	1403	75	yes
IR6	T604407	29	132	Europe	male	Cork	five	31.5.2013	breeding	incubation	incubation	14.8	22.6	yearling	12:44:00	1244	120	yes
IR15	T604421	22	64	Europe	male	Cork	five	4.6.2013	breeding	incubation	incubation	15.5	22.3	yearling	11:28:00	1128	90	yes
IR1	T604401	33	114	Europe	male	Cork	five	30.5.2013	breeding	fledglings	young	14.5	23.2	yearling	12:16:00	1216	154	yes
IR16	T604422	9	33	Europe	male	Cork	five	4.6.2013	breeding	incubation	incubation	15.5	23.8	yearling	14:25:00	1425	88	yes
IR8	T604409	44	49	Europe	male	Cork	five	31.5.2013	breeding	incubation	incubation	16.8	24.5	yearling	16:56:00	1656	133	yes
IR4	T604406	6	92	Europe	male	Cork	five	30.5.2013	breeding	incubation	incubation	15.5	23.2	yearling	18:05:00	1805	107	yes

## Sheet: MalesStr
ID	ring no	Cngml	Cstr	continent	sex	location	date	season	stage	breedstage	weight	tarsus	age	capture	captime	Csec
KinB12	K83328	19	124	Africa	male	Kinangop	31.3.2013	breeding	nestbuilding	early	15.5	22.23	adult	11:39:00	1139	80
KINB11	K83303	38	42	Africa	male	Kinangop	31.3.2013	breeding	nestbuilding	early	16.5	21.08	adult	11:14:00	1114	57
Kin106	Rk83331	55	109	Africa	male	Kinangop	12.6.2013	breeding	nestbuilding	early	16	22.67	yearling	10:20:00	1020	100
Mon12	K83454	26	64	Africa	male	Monduli	28.10.2012	breeding	nestbuilding	early	15.5	23.1	adult	07:28:00	728	124
Ke12	K83392	21	106	Africa	male	MountKenya	30.4.2013	breeding	nestbuilding	early	16	23.33	adult	10:53:00	1053	60
Ke03	K83383	82	87	Africa	male	MountKenya	29.4.2013	breeding	egglaying	early	15.5	23.97	adult	07:46:00	746	150
U16	K83177	76	64	Africa	male	Usambara	15.12.2012	breeding	egglaying	early	17	23	adult	18:00:00	1800	100
Ar17	K83497	18	33	Africa	male	Arusha	24.11.2012	breeding	incubation	incubation	15	23.7	adult	11:53:00	1153	70
Ar20	K83104	36	30	Africa	male	Arusha	27.11.2012	breeding	incubation	incubation	15	22.7	adult	08:45:00	845	140
Ar18	K83498	16	32	Africa	male	Arusha	25.11.2012	breeding	incubation	incubation	15	22.5	adult	11:06:00	1106	90
Ar14	K83491	3	39	Africa	male	Arusha	22.11.2012	breeding	incubation	incubation	16.5	23.4	adult	10:13:00	1013	110
Ar5	K83478	18	113	Africa	male	Arusha	17.11.2012	breeding	incubation	incubation	15	23.5	adult	10:17:00	1017	100
Ar16	K83495	13	30	Africa	male	Arusha	23.11.2012	breeding	incubation	incubation	15.8	23.2	adult	10:02:00	1002	105
Ar10	K83487	16	36	Africa	male	Arusha	20.11.2012	breeding	incubation	incubation	15.3	22.4	adult	10:30:00	1030	130
Ar13	K83489	37	34	Africa	male	Arusha	21.11.2012	breeding	incubation	incubation	17.3	24.4	adult	13:47:00	1347	143
Ke13	K83393	16	86	Africa	male	MountKenya	30.4.2013	breeding	incubation	incubation	16.5	23.67	adult	10:52:00	1052	115
Sunday	k85947	7	102	Africa	male	Olkalou	31.5.2013	breeding	incubation	incubation	15.5	22.18	adult	09:19:00	919	112
AIC	k85946	7	30	Africa	male	Olkalou	31.5.2013	breeding	incubation	incubation	16.5	22.58	adult	14:35:00	1435	101
U11	K83171	8	49	Africa	male	Usambara	14.12.2012	breeding	incubation	incubation	17.5	23.3	yearling	12:58:00	1258	85
U15	K83176	50	111	Africa	male	Usambara	14.12.2012	breeding	incubation	incubation	17.5	22	adult	16:16:00	1616	140
Ar1	K83472	10	61	Africa	male	Arusha	15.11.2012	breeding	fledglings	young	16	22.8	adult	09:15:00	915	106
Ar11	K83486	26	54	Africa	male	Arusha	21.11.2012	breeding	nestlings	young	14.5	22.3	yearling	08:20:00	820	88
Ar21	K83105	28	38	Africa	male	Arusha	27.11.2012	breeding	fledglings	young	15	22.8	adult	11:19:00	1119	110
Ar9	K83484	19	48	Africa	male	Arusha	19.11.2012	breeding	fledglings	young	15.8	23.7	adult	12:48:00	1248	132
Ar12	K83488	20	32	Africa	male	Arusha	21.11.2012	breeding	fledglings	young	15	23	adult	11:18:00	1118	100
Ar8	K83483	39	97	Africa	male	Arusha	19.11.2012	breeding	fledglings	young	16	23.8	adult	11:50:00	1150	198
Ar2	K83474	10	80	Africa	male	Arusha	15.11.2012	breeding	fledglings	young	15	22	adult	12:41:00	1241	79
Ar4	K83477	19	181	Africa	male	Arusha	17.11.2012	breeding	nestlings	young	15.5	23.1	adult	10:06:00	1006	110
Mon25	K83467	16	57	Africa	male	Monduli	31.10.2012	breeding	nestlings	young	16.3	22.3	adult	08:29:00	829	110
Ke08	K83388	18	43	Africa	male	MountKenya	30.4.2013	breeding	nestlings	young	16	23.52	adult	07:10:00	710	98
Ke06	K83386	8	75	Africa	male	MountKenya	29.4.2013	breeding	nestlings	young	16	23.75	adult	17:06:00	1706	120
N12	BA55702	15	45	Africa	male	Ngorongoro	31.12.2012	breeding	fledglings	young	19.5	23.3	adult	12:37:00	1237	165
N4	K83193	6	26	Africa	male	Ngorongoro	30.12.2012	breeding	nestlings	young	16.5	23.5	adult	12:34:00	1234	150
N5	K83194	30	69	Africa	male	Ngorongoro	30.12.2012	breeding	nestlings	young	15	23.1	adult	13:24:00	1324	170
N7	K83197	15	33	Africa	male	Ngorongoro	30.12.2012	breeding	fledglings	young	18.5	24.3	adult	15:36:00	1536	131
N15	BA55706	31	34	Africa	male	Ngorongoro	31.12.2012	breeding	nestlings	young	15	23	adult	15:29:00	1529	100
first	k85935	4	34	Africa	male	Olkalou	29.05.13	breeding	fledglings	young	17.5	23.43	yearling	10:10:00	1010	117
U14	K83174	17	80	Africa	male	Usambara	14.12.2012	breeding	fledglings	young	16.5	22.6	adult	15:40:00	1540	100
U13	K83173	15	49	Africa	male	Usambara	14.12.2012	breeding	fledglings	young	17	23.3	adult	14:58:00	1458	140
U10	K83169	98	40	Africa	male	Usambara	14.12.2012	breeding	fledglings	young	18	23.5	adult	11:44:00	1144	39
U12	K83172	10	32	Africa	male	Usambara	14.12.2012	breeding	fledglings	young	17	22.4	adult	13:47:00	1347	103
A12	PH8903	54	132	Europe	male	Andalusia	4.5.2013	breeding	egglaying	early	15	22.85	yearling	19:40:00	1940	70
A11	PH8901	64	203	Europe	male	Andalusia	4.5.2013	breeding	egglaying	early	14.5	23.01	adult	18:23:00	1823	260
PÄ4	BA55807	12	46	Europe	male	Bavaria	19.5.2013	breeding	egglaying	early	13.5	22.1	yearling	14:22:00	1422	106
M2	PH8921	8	38	Europe	male	CentralSpain	9.5.2013	breeding	egglaying	early	14.5	23.73	yearling	11:17:00	1117	100
M11	PH8936	20	119	Europe	male	CentralSpain	10.5.2013	breeding	egglaying	early	16.4	23.15	yearling	16:05:00	1605	78
M13	PH8940	26	108	Europe	male	CentralSpain	10.5.2013	breeding	egglaying	early	15.2	22.61	yearling	19:23:00	1923	88
M12	PH8938	51	113	Europe	male	CentralSpain	10.5.2013	breeding	egglaying	early	14.7	22.53	yearling	17:56:00	1756	58
M1	PH8920	18	143	Europe	male	CentralSpain	9.5.2013	breeding	egglaying	early	15.8	23.25	yearling	10:33:00	1033	136
M3	PH8924	36	78	Europe	male	CentralSpain	9.5.2013	breeding	egglaying	early	15.2	23.1	yearling	13:32:00	1332	220
M9	PH8934	69	233	Europe	male	CentralSpain	10.5.2013	breeding	nestbuilding	early	15.4	23.39	yearling	13:09:00	1309	165
A6	PG4792	20	100	Europe	male	Andalusia	3.5.2013	breeding	incubation	incubation	14	21.03	yearling	16:52:00	1652	170
A8	PG4795	13	98	Europe	male	Andalusia	4.5.2013	breeding	incubation	incubation	13.5	22.39	yearling	12:57:00	1257	76
A3	PG4789	29	93	Europe	male	Andalusia	3.5.2013	breeding	incubation	incubation	15.1	23.57	yearling	12:18:00	1218	75
A13	PH8904	28	99	Europe	male	Andalusia	4.5.2013	breeding	incubation	incubation	15.3	22.84	yearling	20:53:00	2053	110
A17	PH8908	17	156	Europe	male	Andalusia	5.5.2013	breeding	incubation	incubation	14.2	23.13	yearling	12:13:00	1213	100
A2	PG4788	12	69	Europe	male	Andalusia	3.5.2013	breeding	incubation	incubation	14.5	23.14	adult	11:06:00	1106	88
A10	PG4798	40	150	Europe	male	Andalusia	4.5.2013	breeding	incubation	incubation	14.3	22.91	yearling	16:29:00	1629	83
A9	PG4796	61	153	Europe	male	Andalusia	4.5.2013	breeding	incubation	incubation	12.6	21.83	yearling	14:42:00	1442	100
A5	PG4791	30	180	Europe	male	Andalusia	3.5.2013	breeding	incubation	incubation	13.7	21.37	yearling	15:46:00	1546	86
A16	PH8907	29	109	Europe	male	Andalusia	5.5.2013	breeding	incubation	incubation	14	22.38	adult	10:44:00	1044	130
A22	PH8916	29	150	Europe	male	Andalusia	7.5.2013	breeding	incubation	incubation	15.2	23.64	yearling	16:42:00	1642	135
A20	PH8912	11	150	Europe	male	Andalusia	6.5.2013	breeding	incubation	incubation	13.7	22.9	adult	08:45:00	845	100
PÄ5	BA55808	12	79	Europe	male	Bavaria	20.5.2013	breeding	incubation	incubation	14	21.8	yearling	11:09:00	1109	97
M14	PH8942	22	103	Europe	male	CentralSpain	11.5.2013	breeding	incubation	incubation	15.2	22.8	yearling	11:09:00	1109	120
M6	PH8928	22	82	Europe	male	CentralSpain	9.5.2013	breeding	incubation	incubation	14	22.57	yearling	17:59:00	1759	100
M5	PH8927	29	108	Europe	male	CentralSpain	9.5.2013	breeding	incubation	incubation	13.5	23.93	yearling	16:45:00	1645	149
M8	PH8932	50	143	Europe	male	CentralSpain	10.5.2013	breeding	incubation	incubation	14.5	22.9	yearling	10:49:00	1049	90
M4	PH8925	23	131	Europe	male	CentralSpain	9.5.2013	breeding	incubation	incubation	14	22.51	yearling	15:15:00	1515	87
M10	PH8935	50	195	Europe	male	CentralSpain	10.5.2013	breeding	incubation	incubation	14.9	23.3	yearling	15:03:00	1503	85
M7	PH8931	42	120	Europe	male	CentralSpain	10.5.2013	breeding	incubation	incubation	14.5	23.25	yearling	09:08:00	908	140
IR7	T604408	10	59	Europe	male	Cork	31.5.2013	breeding	incubation	incubation	16	23.2	yearling	14:20:00	1420	133
IR5	T604500	8	55	Europe	male	Cork	31.5.2013	breeding	incubation	incubation	15	22.5	yearling	10:01:00	1001	94
IR14	T604418	24	108	Europe	male	Cork	3.6.2013	breeding	incubation	incubation	15	23.2	yearling	17:01:00	1701	114
IR18	T604426	9	65	Europe	male	Cork	6.6.2013	breeding	incubation	incubation	16	23	yearling	16:16:00	1616	98
IR10	T604411	20	97	Europe	male	Cork	1.6.2013	breeding	incubation	incubation	15.8	22.4	yearling	09:28:00	928	170
IR11	T604413	27	85	Europe	male	Cork	1.6.2013	breeding	incubation	incubation	14.5	22.8	yearling	12:46:00	1246	105
IR6	T604407	29	132	Europe	male	Cork	31.5.2013	breeding	incubation	incubation	14.8	22.6	yearling	12:44:00	1244	120
IR15	T604421	22	64	Europe	male	Cork	4.6.2013	breeding	incubation	incubation	15.5	22.3	yearling	11:28:00	1128	90
IR16	T604422	9	33	Europe	male	Cork	4.6.2013	breeding	incubation	incubation	15.5	23.8	yearling	14:25:00	1425	88
IR8	T604409	44	49	Europe	male	Cork	31.5.2013	breeding	incubation	incubation	16.8	24.5	yearling	16:56:00	1656	133
IR4	T604406	6	92	Europe	male	Cork	30.5.2013	breeding	incubation	incubation	15.5	23.2	yearling	18:05:00	1805	107
A4	PG4790	23	92	Europe	male	Andalusia	3.5.2013	breeding	fledglings	young	14.8	22.56	adult	13:09:00	1309	170
A14	PH8905	34	107	Europe	male	Andalusia	5.5.2013	breeding	fledglings	young	13.7	21.78	yearling	08:20:00	820	129
A15	PH8906	41	154	Europe	male	Andalusia	5.5.2013	breeding	fledglings	young	14	23.15	yearling	08:21:00	821	165
A1	PG4786	39	142	Europe	male	Andalusia	3.5.2013	breeding	fledglings	young	14	23.23	yearling	09:14:00	914	63
A7	PG4794	21	129	Europe	male	Andalusia	4.5.2013	breeding	fledglings	young	14.4	23.11	yearling	11:53:00	1153	165
A19	PH8911	28	172	Europe	male	Andalusia	5.5.2013	breeding	fledglings	young	15.4	21.37	adult	20:03:00	2003	90
A21	PH8915	28	108	Europe	male	Andalusia	7.5.2013	breeding	fledglings	young	13.5	21.39	yearling	12:46:00	1246	180
A18	PH8910	140	231	Europe	male	Andalusia	5.5.2013	breeding	nestlings	young	14.3	24.11	adult	18:34:00	1834	120
PÄ3	BA55803	25	43	Europe	male	Bavaria	18.5.2013	breeding	nestlings	young	14.3	22	yearling	13:38:00	1338	148
PÄ1	BA55801	23	30	Europe	male	Bavaria	17.5.2013	breeding	nestlings	young	14.5	22.2	yearling	12:21:00	1221	120
PÄ2	BA55802	31	53	Europe	male	Bavaria	17.5.2013	breeding	nestlings	young	14	22.7	yearling	17:28:00	1728	93
IR3	T604404	26	146	Europe	male	Cork	30.5.2013	breeding	fledglings	young	15.5	22.5	adult	17:05:00	1705	150
IR12	T604414	11	63	Europe	male	Cork	1.6.2013	breeding	fledglings	young	14.5	23.5	yearling	14:03:00	1403	75
IR1	T604401	33	114	Europe	male	Cork	30.5.2013	breeding	fledglings	young	14.5	23.2	yearling	12:16:00	1216	154

## Sheet: MalesCanaryAfrica
ID	ring no	Cngml	Cstr	continent	sex	location	date	season	breedstage	weight	tarsus	age	capture	captime	Csec	STI
Ar3	K83475	5	26	Africa	male	Arusha	15.11.2012	breeding	young	17	22	adult	14:20:00	1420	92	no
Ar22	K83107	3	41	Africa	male	Arusha	27.11.2012	breeding	young	17	23.9	yearling	13:03:00	1303	110	no
Ar6	K83481	24	89	Africa	male	Arusha	19.11.2012	breeding	incubation	16	22.8	adult	08:00:00	800	147	no
Ar15	K83493	30	29	Africa	male	Arusha	22.11.2012	breeding	young	15	22.9	yearling	11:30:00	1130	170	no
	PG4711	28	130	Europe	male	Fuerteventura	22.2.13	breeding	incubation	12.3	22.9	yearling	17:55:00	1755	55	no
	PG4721	14	63	Europe	male	Fuerteventura	25.2.13	breeding	incubation	11.4	22.83	yearling	16:02:00	1602	60	no
	PG4718	15	144	Europe	male	Fuerteventura	24.2.13	breeding	young	11.8	21.48	yearling	17:00:00	1700	76	no
	PG4712	24	116	Europe	male	Fuerteventura	23.2.13	breeding	young	11.1	22.7	yearling	09:28:00	928	83	no
	PG4720	16	78	Europe	male	Fuerteventura	25.2.13	breeding	incubation	11.5	22.84	yearling	13:37:00	1337	87	no
	PG4741	10	20	Europe	male	Fuerteventura	28.2.13	breeding	young	12.4	22.48	adult	09:51:00	951	102	no
	PG4730	17	41	Europe	male	Fuerteventura	27.2.13	breeding	young	11.4	22.08	adult	11:50:00	1150	105	no
	PG4710	31	150	Europe	male	Fuerteventura	22.2.13	breeding	incubation	11.4	22.21	yearling	16:42:00	1642	106	no
	PG4713	25	66	Europe	male	Fuerteventura	23.2.13	breeding	incubation	11.4	21.75	yearling	13:25:00	1325	110	no
	PG4717	26	84	Europe	male	Fuerteventura	24.2.13	breeding	incubation	10.8	22.3	adult	15:00:00	1500	118	no
	PG4715	45	200	Europe	male	Fuerteventura	24.2.13	breeding	young	10.7	22.86	adult	08:40:00	840	150	no
	PG4714	19	73	Europe	male	Fuerteventura	23.2.13	breeding	incubation	11.9	22.69	yearling	13:40:00	1340	157	no
	PG4709	23	104	Europe	male	Fuerteventura	22.2.13	breeding	young	11.6	21.69	yearling	15:22:00	1522	160	no
Kin129	Rk85330	7	32	Africa	male	Kinangop	16.8.2013	breeding	young	15	22.6	adult	11:15:00	1115	90	no
Kin130	RK83201	7	34	Africa	male	Kinangop	23.8.2013	breeding	young	16	24.4	adult	10:48:00	1048	140	no
Kin125	k85978	11	45	Africa	male	Kinangop	10.8.2013	breeding	young	16	23.79	adult	09:50:00	950	179	no
BMon2	K83112	11	32	Africa	male	Monduli	28.11.2012	breeding	young	14.5	22.5	yearling	13:12:00	1312	100	no
Mon28	K83443	13	48	Africa	male	Monduli	13.11.2012	breeding	young	16	22.2	yearling	09:05:00	905	105	no
BMon5	K83462	7	31	Africa	male	Monduli	29.11.2012	breeding	young	15.5	22.8	adult	15:26:00	1526	110	no
BMon8	K83468	12	31	Africa	male	Monduli	23.12.2012	breeding	incubation	17	22.3	adult	11:37:00	1137	114	no
BMon9	K83451	3	34	Africa	male	Monduli	24.12.2012	breeding	incubation	18	24.2	yearling	09:44:00	944	119	no
BMon10	K83448	6	51	Africa	male	Monduli	24.12.2012	breeding	young	17.5	23.9	adult	12:53:00	1253	131	no
BMon1	K83452	13	40	Africa	male	Monduli	28.11.2012	breeding	young	16	23.5	yearling	11:34:00	1134	160	no
BMon3	K83456	12	46	Africa	male	Monduli	28.11.2012	breeding	young	15.5	22.3	adult	16:53:00	1653	170	no
N1	K83187	3	22	Africa	male	Ngorongoro	29.12.2012	breeding	young	15.8	23.2	adult	18:18:00	1818	140	no
N3	K83191	5	44	Africa	male	Ngorongoro	30.12.2012	breeding	young	16.5	23.3	adult	10:07:00	1007	147	no
N2	K83188	4	27	Africa	male	Ngorongoro	30.12.2012	breeding	young	17.3	22.7	adult	08:39:00	839	160	no
Tussock	k85940	4	41	Africa	male	Olkalou	30.05.2013	breeding	young	16	22.28	adult	10:51:00	1051	66	no
dump	k85952	23	44	Africa	male	Olkalou	4.6.2013	breeding	young	17	22.98	adult	13:22:00	1322	90	no
P7	K83138	3	41	Africa	male	Pare	7.12.2012	breeding	incubation	18.5	23.6	adult	17:33:00	1733	99	no
P9	K83144	8	77	Africa	male	Pare	8.12.2012	breeding	incubation	16.3	23.8	adult	11:38:00	1138	110	no
P11	K83148	10	65	Africa	male	Pare	9.12.2012	breeding	young	16	23	adult	13:44:00	1344	128	no
P6	K83137	12	66	Africa	male	Pare	7.12.2012	breeding	incubation	15.8	23	adult	11:55:00	1155	130	no
P4	K83133	31	39	Africa	male	Pare	6.12.2012	breeding	incubation	15	21.9	adult	12:11:00	1211	146	no
P8	K83140	11	28	Africa	male	Pare	8.12.2012	breeding	young	17	23.5	adult	09:46:00	946	177	no
U2	K83151	5	47	Africa	male	Usambara	11.12.2012	breeding	incubation	16.5	23.5	adult	11:36:00	1136	110	no
U5	K83160	11	66	Africa	male	Usambara	12.12.2012	breeding	young	16.5	23.5	adult	15:14:00	1514	120	no
U3	K83152	6	67	Africa	male	Usambara	11.12.2012	breeding	young	17	22.5	adult	12:37:00	1237	132	no
U8	K83164	11	59	Africa	male	Usambara	13.12.2012	breeding	young	16	23.1	yearling	11:17:00	1117	150	no
U1	K83150	7	39	Africa	male	Usambara	11.12.2012	breeding	incubation	16.5	23.3	adult	10:18:00	1018	155	no

## Sheet: FemBase
ID	ring no	Cngml	Cstr	treat	continent	sex	location	date	season	breedstage	weight	tarsus	age	capture	captime	Csec	pb
FArC5	K83485	4.4	56.7	base	Africa	female	Arusha	19.11.2012	breeding	incubation	16.5	22.5	yearling	16:53:00	1653	98	no
FArC6	K83490	4.1	22.5	base	Africa	female	Arusha	21.11.2012	breeding	incubation	15.5	21.9	adult	16:18:00	1618	105	no
FArC4	K83480	2.8	26.9	base	Africa	female	Arusha	17.11.2012	breeding	incubation	16	22.1	adult	12:16:00	1216	110	no
FArC12	K83500	7.1	64	base	Africa	female	Arusha	26.11.2012	breeding	incubation	17.5	23	adult	16:56:00	1656	110	no
FArC11	K83499	4.1	27.4	base	Africa	female	Arusha	25.11.2012	breeding	incubation	17.5	22.8	adult	12:35:00	1235	115	yes
FArC10	K83496	42.9	50.4	base	Africa	female	Arusha	24.11.2012	breeding	incubation	15	22.9	adult	11:43:00	1143	120	yes
FArC2	K83476	20.8	33.5	base	Africa	female	Arusha	15.11.2012	breeding	young	15.5	23.5	yearling	14:39:00	1439	123	no
FArC14	K83108	14.7	30	base	Africa	female	Arusha	27.11.2012	breeding	young	16	23.2	adult	11:30:00	1130	126	yes
FArC1	K83473	7.2	34.7	base	Africa	female	Arusha	15.11.2012	breeding	incubation	20.5	23.7	adult	09:43:00	943	128	yes
FArC8	K83494	4	NA	base	Africa	female	Arusha	23.11.2012	breeding	incubation	14.5	21.9	adult	09:13:00	913	140	no
FArC7	K83492	9	22	base	Africa	female	Arusha	22.11.2012	breeding	young	14.5	22.8	adult	10:43:00	1043	140	no
FArC13	K83103	11.7	41.9	base	Africa	female	Arusha	26.11.2012	breeding	incubation	18	22.2	yearling	18:16:00	1816	190	no
Nduku	K85959	4.6	161.4	base	Africa	female	Kinangop	14.6.13	breeding	nesting	17	23.53	adult	09:53:00	953	73	no
CortKinB26F	K83341	4.8	NA	base	Africa	female	Kinangop	4.4.2013	breeding	nesting	15	22.28	adult	10:58:00	1058	90	no
Gichimu	k85980	6.5	NA	base	Africa	female	Kinangop	13.8.13	breeding	incubation	17	22.11	adult	09:56:00	956	100	no
society	Rk83312	14.7	73.1	base	Africa	female	Kinangop	7.8.13	breeding	incubation	16	22.55	adult	09:17:00	917	150	no
apollo 2	k85979	16.5	NA	base	Africa	female	Kinangop	10.8.13	breeding	young	17	24.42	adult	10:58:00	1058	192	no
FBMonC7	K83120	4.7	46.1	base	Africa	female	Monduli	29.11.2012	breeding	incubation	15.5	25.2	adult	11:43:00	1143	86	no
FBMonC11	K83124	12.6	NA	base	Africa	female	Monduli	30.11.2012	breeding	nesting	16.5	22.3	adult	08:09:00	809	90	no
FBMonC8	K83121	8.8	97.5	base	Africa	female	Monduli	29.11.2012	breeding	young	15	23.2	yearling	15:23:00	1523	96	no
FBMonC17	K83182	9.9	12.7	base	Africa	female	Monduli	25.12.2012	breeding	nesting	18.5	22.7	adult	09:50:00	950	99	no
FBMonC15	K83180	4.4	48.2	base	Africa	female	Monduli	23.12.2012	breeding	incubation	19	22.3	yearling	11:40:00	1140	108	no
FBMonC12	K83125	3.4	59.7	base	Africa	female	Monduli	30.11.2012	breeding	young	15.5	21.6	adult	10:18:00	1018	109	no
FBMonC18	K83184	5.9	26.8	base	Africa	female	Monduli	25.12.2012	breeding	young	16.8	23.2	adult	11:20:00	1120	118	no
FBMonC3	K83116	4.6	33.6	base	Africa	female	Monduli	28.11.2012	breeding	incubation	16.5	22.6	yearling	14:40:00	1440	120	no
FmonC1	K83470	5.5	74.6	base	Africa	female	Monduli	12.11.2011	breeding	young	18	22	adult	17:39:00	1739	120	no
FBMonC1	K83110	8.2	33.1	base	Africa	female	Monduli	28.11.2012	breeding	young	15.5	22.5	adult	11:19:00	1119	122	no
FBMonC9	K83122	12	56.9	base	Africa	female	Monduli	29.11.2012	breeding	incubation	15.5	22	yearling	17:16:00	1716	124	no
FBMonC13	K83127	9.6	60.7	base	Africa	female	Monduli	30.11.2012	breeding	nesting	16.5	23.3	yearling	11:58:00	1158	135	no
FmonC2	K83471	14.3	61.7	base	Africa	female	Monduli	13.11.2012	breeding	young	16.5	23.2	adult	09:18:00	918	158	no
FBMonC2	K83111	15.4	43.3	base	Africa	female	Monduli	28.11.2012	breeding	young	16.5	22.3	yearling	12:21:00	1221	164	no
FBMonC4	K83117	13.2	52.7	base	Africa	female	Monduli	28.11.2012	breeding	nesting	16.5	22.3	adult	14:56:00	1456	180	no
FBMonC5	K83118	20.2	52.8	base	Africa	female	Monduli	28.11.2012	breeding	young	15.5	23.9	adult	16:34:00	1634	180	no
FBMonC16	K83181	6.9	26.4	base	Africa	female	Monduli	24.12.2012	breeding	incubation	18	23.1	adult	09:44:00	944	191	no
Ke11	K83391	14.6	59.3	base	Africa	female	MountKenya	30.4.2013	breeding	young	16	22.87	adult	08:01:00	801	115	no
Ke04	K83384	12.4	44.8	base	Africa	female	MountKenya	29.4.2013	breeding	nesting	18.5	23.6	adult	10:43:00	1043	120	no
NFC2	K83190	8.8	20	base	Africa	female	Ngorongoro	30.12.2012	breeding	young	16	22.3	adult	09:52:00	952	87	no
NFC1	K83186	13.4	115.3	base	Africa	female	Ngorongoro	29.12.2012	breeding	young	16	21.5	adult	17:50:00	1750	89	no
NFC5	BA55705	14.3	39.2	base	Africa	female	Ngorongoro	31.12.2012	breeding	young	15	22.4	adult	15:14:00	1514	105	yes
NFC3	K83192	5.9	41.4	base	Africa	female	Ngorongoro	30.12.2012	breeding	young	15.3	22.3	adult	11:51:00	1151	120	yes
NFC4	K83195	22.7	97.6	base	Africa	female	Ngorongoro	30.12.2012	breeding	young	17	23.2	adult	13:51:00	1351	218	yes
eucalyptus 2	k85949	3.6	55.1	base	Africa	female	Olkalou	2.6.13	breeding	young	15.5	22.83	adult	13:31:00	1331	95	no
first 2	k85950	3.9	27.7	base	Africa	female	Olkalou	4.6.13	breeding	young	16	22.65	adult	11:56:00	1156	104	no
Maize	k85953	5	NA	base	Africa	female	Olkalou	4.6.13	breeding	young	15	23.85	adult	15:06:00	1506	110	no
Tussock 2	k85941	7.2	53.1	base	Africa	female	Olkalou	30.05.13	breeding	young	16	23.06	adult	11:37:00	1137	120	no
PFC8	K83141	11.5	30.4	base	Africa	female	Pare	8.12.2012	breeding	young	16.5	23.2	adult	10:15:00	1015	80	no
PFC7	K83139	4.3	39.3	base	Africa	female	Pare	8.12.2012	breeding	incubation	17	22.7	adult	09:08:00	908	108	no
PFC4	K83132	10	26.9	base	Africa	female	Pare	6.12.2012	breeding	incubation	18	22.5	adult	11:41:00	1141	120	no
PFC5	K83134	7.1	36.9	base	Africa	female	Pare	7.12.2012	breeding	incubation	15	23.4	adult	09:25:00	925	122	no
PFC1	K83115	7.2	46.8	base	Africa	female	Pare	5.12.2012	breeding	incubation	17	22.7	yearling	17:11:00	1711	122	no
PFC9	K83143	4.5	23.3	base	Africa	female	Pare	8.12.2012	breeding	incubation	17.5	23.4	yearling	11:08:00	1108	149	no
PFC2	K83128	14.2	26.7	base	Africa	female	Pare	6.12.2012	breeding	young	16.5	21.9	yearling	08:09:00	809	165	no
PFC6	K83136	9.7	27.9	base	Africa	female	Pare	7.12.2012	breeding	young	16.5	22.7	adult	10:21:00	1021	176	no
PFC3	K83130	30.2	74.9	base	Africa	female	Pare	6.12.2012	breeding	young	17	23	adult	09:25:00	925	177	no
UFC12	K83175	9.6	124	base	Africa	female	Usambara	14.12.2012	breeding	young	17.5	22.9	adult	15:48:00	1548	73	yes
UFC10	K83166	19.2	144.8	base	Africa	female	Usambara	13.12.2012	breeding	young	17	22.3	adult	13:31:00	1331	82	no
UFC9	K83165	10.7	162.8	base	Africa	female	Usambara	13.12.2012	breeding	young	16	22.2	yearling	12:01:00	1201	83	no
UFC5	K83157	8.3	86.5	base	Africa	female	Usambara	12.12.2012	breeding	nesting	19	23	yearling	11:12:00	1112	94	no
UFC3	K83153	29.2	109.6	base	Africa	female	Usambara	11.12.2012	breeding	young	15.5	21.7	adult	13:15:00	1315	100	no
UFC8	K83162	23.2	110.2	base	Africa	female	Usambara	13.12.2012	breeding	young	15	22.8	adult	09:30:00	930	110	no
UFC6	K83158	10.4	82	base	Africa	female	Usambara	12.12.2012	breeding	young	16.5	23.1	adult	13:29:00	1329	110	no
UFC1	K83147	12.1	81.8	base	Africa	female	Usambara	11.12.2012	breeding	incubation	18	22.5	adult	09:02:00	902	116	no
UFC11	K83168	39.2	194.5	base	Africa	female	Usambara	14.12.2012	breeding	young	13	22.9	yearling	11:30:00	1130	128	yes
UFC2	K83149	16.5	97.5	base	Africa	female	Usambara	11.12.2012	breeding	incubation	19	23.1	adult	09:47:00	947	130	no
UFC4	K83155	21.2	112.6	base	Africa	female	Usambara	12.12.2012	breeding	young	16	22.5	yearling	08:28:00	828	139	no
UFC7	K83161	23.8	112.6	base	Africa	female	Usambara	12.12.2012	breeding	young	17	23	yearling	16:15:00	1615	260	no
AFC4	PH8902	19	137.8	base	Europe	female	Andalusia	4.5.2013	breeding	nesting	16.5	22.87	adult	19:24:00	1924	58	yes
AFC6	PH8914	60.4	125.1	base	Europe	female	Andalusia	7.5.2013	breeding	young	15	22.54	adult	11:11:00	1111	89	yes
AFC5	PH8913	31.2	79	base	Europe	female	Andalusia	7.5.2013	breeding	young	15.1	22.38	adult	09:28:00	928	115	yes
AFC2	PG4793	23.3	85.2	base	Europe	female	Andalusia	4.5.2013	breeding	incubation	11.7	21.96	yearling	10:00:00	1000	140	yes
AFC3	PG4800	40.2	197.3	base	Europe	female	Andalusia	4.5.2013	breeding	nesting	17.7	22.06	yearling	18:23:00	1823	140	yes
AFC1	PG4787	15.9	88.5	base	Europe	female	Andalusia	3.5.2013	breeding	incubation	16.6	23.33	yearling	10:58:00	1058	145	yes
PÄFC4	BA55809	6	116.7	base	Europe	female	Bavaria	20.5.2013	breeding	nesting	18.5	22.2	yearling	14:09:00	1409	96	no
PÄFC3	BA55806	17.6	22.7	base	Europe	female	Bavaria	19.5.2013	breeding	young	15.5	22.1	yearling	11:15:00	1115	97	no
PÄFC2	BA55805	20.8	107.9	base	Europe	female	Bavaria	18.5.2013	breeding	young	14	22.5	yearling	19:12:00	1912	110	no
PÄFC1	BA55804	32.5	105.9	base	Europe	female	Bavaria	18.5.2013	breeding	young	14	21.7	adult	15:37:00	1537	133	no
MFC10	PH8941	12	97.2	base	Europe	female	CentralSpain	11.5.2013	breeding	incubation	18	22.57	yearling	10:46:00	1046	49	yes
MFC5	PH8929	18.4	93.3	base	Europe	female	CentralSpain	9.5.2013	breeding	nesting	16.6	22.9	yearling	19:21:00	1921	55	no
MFC3	PH8922	5	70.7	base	Europe	female	CentralSpain	9.5.2013	breeding	nesting	17.4	22.35	adult	11:23:00	1123	75	yes
MFC6	PH8930	16.8	117.7	base	Europe	female	CentralSpain	10.5.2013	breeding	incubation	17.1	23.44	yearling	09:08:00	908	82	yes
MFC8	PH8937	17.4	102.9	base	Europe	female	CentralSpain	10.5.2013	breeding	nesting	20.9	22.96	yearling	16:24:00	1624	96	yes
MFC4	PH8923	13.1	78.6	base	Europe	female	CentralSpain	9.5.2013	breeding	nesting	16	21.99	adult	13:26:00	1326	100	yes
MFC9	PH8939	23	98.2	base	Europe	female	CentralSpain	10.5.2013	breeding	nesting	19.2	23.15	adult	18:35:00	1835	100	yes
MFC2	PH8919	9.1	72.1	base	Europe	female	CentralSpain	9.5.2013	breeding	nesting	16.3	22.96	yearling	10:30:00	1030	110	yes
MFC7	PH8933	37.6	133.3	base	Europe	female	CentralSpain	10.5.2013	breeding	nesting	17.5	22.27	yearling	12:28:00	1228	155	yes
MFC1	PH8918	47.9	187.2	base	Europe	female	CentralSpain	9.5.2013	breeding	nesting	17.5	22.79	yearling	08:27:00	827	160	yes
IRFC6	T604420	9	55	base	Europe	female	Cork	4.6.2013	breeding	nesting	18	24	adult	09:33:00	933	66	no
IRFC8	T604424	6.6	78.3	base	Europe	female	Cork	4.6.2013	breeding	young	20	22.7	adult	17:26:00	1726	84	no
IRFC4	T604415	5.2	44.8	base	Europe	female	Cork	1.6.2013	breeding	young	19.8	24.1	yearling	15:12:00	1512	96	no
IRFC1	T604403	7.2	33.3	base	Europe	female	Cork	30.5.2013	breeding	young	15.5	22.3	yearling	14:45:00	1445	105	yes
IRFC10	T604428	8.3	45.6	base	Europe	female	Cork	7.6.2013	breeding	incubation	15.5	22.8	yearling	13:58:00	1358	125	no
IRFC7	T604423	7.9	46.1	base	Europe	female	Cork	4.6.2013	breeding	incubation	17.5	23.4	yearling	14:20:00	1420	137	no
IRFC9	T604427	5.6	21.3	base	Europe	female	Cork	7.6.2013	breeding	incubation	16	23.5	yearling	11:56:00	1156	140	no
IRFC3	T604412	16.4	64.9	base	Europe	female	Cork	1.6.2013	breeding	nesting	15.5	22.5	yearling	11:15:00	1115	145	no
IRFC2	T604405	7.7	51.2	base	Europe	female	Cork	30.5.2013	breeding	young	18	24	adult	18:05:00	1805	160	yes
IRFC5	T604416	14.7	36.7	base	Europe	female	Cork	3.6.2013	breeding	young	15	21.7	yearling	11:25:00	1125	166	no

## Sheet: FemStr
ID	ring no	Cngml	Cstr	treat	continent	sex	location	date	season	stage	breedstage	weight	tarsus	age	capture	captime	Csec
AFC4	PH8902	19	137.8	base	Europe	female	Andalusia	4.5.2013	breeding	egglaying	nesting	16.5	22.87	adult	19:24:00	1924	58
AFC6	PH8914	60.4	125.1	base	Europe	female	Andalusia	7.5.2013	breeding	nestlings	young	15	22.54	adult	11:11:00	1111	89
AFC5	PH8913	31.2	79	base	Europe	female	Andalusia	7.5.2013	breeding	fledglings	young	15.1	22.38	adult	09:28:00	928	115
AFC2	PG4793	23.3	85.2	base	Europe	female	Andalusia	4.5.2013	breeding	incubation	incubation	11.7	21.96	yearling	10:00:00	1000	140
AFC3	PG4800	40.2	197.3	base	Europe	female	Andalusia	4.5.2013	breeding	egglaying	nesting	17.7	22.06	yearling	18:23:00	1823	140
AFC1	PG4787	15.9	88.5	base	Europe	female	Andalusia	3.5.2013	breeding	incubation	incubation	16.6	23.33	yearling	10:58:00	1058	145
FArC5	K83485	4.4	56.7	base	Africa	female	Arusha	19.11.2012	breeding	incubation	incubation	16.5	22.5	yearling	16:53:00	1653	98
FArC6	K83490	4.1	22.5	base	Africa	female	Arusha	21.11.2012	breeding	incubation	incubation	15.5	21.9	adult	16:18:00	1618	105
FArC4	K83480	2.8	26.9	base	Africa	female	Arusha	17.11.2012	breeding	incubation	incubation	16	22.1	adult	12:16:00	1216	110
FArC12	K83500	7.1	64	base	Africa	female	Arusha	26.11.2012	breeding	incubation	incubation	17.5	23	adult	16:56:00	1656	110
FArC11	K83499	4.1	27.4	base	Africa	female	Arusha	25.11.2012	breeding	incubation	incubation	17.5	22.8	adult	12:35:00	1235	115
FArC10	K83496	17.2	50.4	base	Africa	female	Arusha	24.11.2012	breeding	incubation	incubation	15	22.9	adult	11:43:00	1143	120
FArC2	K83476	20.8	33.5	base	Africa	female	Arusha	15.11.2012	breeding	nestlings	young	15.5	23.5	yearling	14:39:00	1439	123
FArC14	K83108	14.7	30	base	Africa	female	Arusha	27.11.2012	breeding	fledglings	young	16	23.2	adult	11:30:00	1130	126
FArC1	K83473	7.2	34.7	base	Africa	female	Arusha	15.11.2012	breeding	incubation	incubation	20.5	23.7	adult	09:43:00	943	128
FArStr3	K83479	NA	35.7	stress	Africa	female	Arusha	17.11.2012	breeding	nestlings	young	14.4	23.5	adult	10:31:00	1031	139
FArC7	K83492	9	22	base	Africa	female	Arusha	22.11.2012	breeding	fledglings	young	14.5	22.8	adult	10:43:00	1043	140
FArC13	K83103	11.7	41.9	base	Africa	female	Arusha	26.11.2012	breeding	incubation	incubation	18	22.2	yearling	18:16:00	1816	190
PÄFC4	BA55809	6	116.7	base	Europe	female	Bavaria	20.5.2013	breeding	egglaying	nesting	18.5	22.2	yearling	14:09:00	1409	96
PÄFC3	BA55806	17.6	22.7	base	Europe	female	Bavaria	19.5.2013	breeding	nestlings	young	15.5	22.1	yearling	11:15:00	1115	97
PÄFC2	BA55805	20.8	107.9	base	Europe	female	Bavaria	18.5.2013	breeding	nestlings	young	14	22.5	yearling	19:12:00	1912	110
PÄFC1	BA55804	32.5	105.9	base	Europe	female	Bavaria	18.5.2013	breeding	nestlings	young	14	21.7	adult	15:37:00	1537	133
MFC10	PH8941	12	97.2	base	Europe	female	CentralSpain	11.5.2013	breeding	incubation	incubation	18	22.57	yearling	10:46:00	1046	49
MFC5	PH8929	18.4	93.3	base	Europe	female	CentralSpain	9.5.2013	breeding	egglaying	nesting	16.6	22.9	yearling	19:21:00	1921	55
MFC3	PH8922	5	70.7	base	Europe	female	CentralSpain	9.5.2013	breeding	egglaying	nesting	17.4	22.35	adult	11:23:00	1123	75
MFC6	PH8930	16.8	117.7	base	Europe	female	CentralSpain	10.5.2013	breeding	incubation	incubation	17.1	23.44	yearling	09:08:00	908	82
MFC8	PH8937	17.4	102.9	base	Europe	female	CentralSpain	10.5.2013	breeding	egglaying	nesting	20.9	22.96	yearling	16:24:00	1624	96
MFC4	PH8923	13.1	78.6	base	Europe	female	CentralSpain	9.5.2013	breeding	egglaying	nesting	16	21.99	adult	13:26:00	1326	100
MFC9	PH8939	23	98.2	base	Europe	female	CentralSpain	10.5.2013	breeding	egglaying	nesting	19.2	23.15	adult	18:35:00	1835	100
MFC2	PH8919	9.1	72.1	base	Europe	female	CentralSpain	9.5.2013	breeding	egglaying	nesting	16.3	22.96	yearling	10:30:00	1030	110
MFC7	PH8933	37.6	133.3	base	Europe	female	CentralSpain	10.5.2013	breeding	nestbuilding	nesting	17.5	22.27	yearling	12:28:00	1228	155
MFC1	PH8918	47.9	187.2	base	Europe	female	CentralSpain	9.5.2013	breeding	egglaying	nesting	17.5	22.79	yearling	08:27:00	827	160
IRFC6	T604420	9	55	base	Europe	female	Cork	4.6.2013	breeding	nestbuilding	nesting	18	24	adult	09:33:00	933	66
IRFC8	T604424	6.6	78.3	base	Europe	female	Cork	4.6.2013	breeding	fledglings	young	20	22.7	adult	17:26:00	1726	84
IRFC4	T604415	5.2	44.8	base	Europe	female	Cork	1.6.2013	breeding	fledglings	young	19.8	24.1	yearling	15:12:00	1512	96
IRFC1	T604403	7.2	33.3	base	Europe	female	Cork	30.5.2013	breeding	nestlings	young	15.5	22.3	yearling	14:45:00	1445	105
IRFC10	T604428	8.3	45.6	base	Europe	female	Cork	7.6.2013	breeding	incubation	incubation	15.5	22.8	yearling	13:58:00	1358	125
IRFC7	T604423	7.9	46.1	base	Europe	female	Cork	4.6.2013	breeding	incubation	incubation	17.5	23.4	yearling	14:20:00	1420	137
IRFC9	T604427	5.6	21.3	base	Europe	female	Cork	7.6.2013	breeding	incubation	incubation	16	23.5	yearling	11:56:00	1156	140
IRFC3	T604412	16.4	64.9	base	Europe	female	Cork	1.6.2013	breeding	nestbuilding	nesting	15.5	22.5	yearling	11:15:00	1115	145
IRFC2	T604405	7.7	51.2	base	Europe	female	Cork	30.5.2013	breeding	fledglings	young	18	24	adult	18:05:00	1805	160
IRFC5	T604416	14.7	36.7	base	Europe	female	Cork	3.6.2013	breeding	nestlings	young	15	21.7	yearling	11:25:00	1125	166
Nduku	K85959	4.6	161.4	base	Africa	female	Kinangop	14.6.13	breeding	nestbuilding	nesting	17	23.53	adult	09:53:00	953	73
society	Rk83312	14.7	73.1	base	Africa	female	Kinangop	7.8.13	breeding	incubation	incubation	16	22.55	adult	09:17:00	917	150
FBMonC7	K83120	4.7	46.1	base	Africa	female	Monduli	29.11.2012	breeding	incubation	incubation	15.5	25.2	adult	11:43:00	1143	86
FBMonC8	K83121	8.8	97.5	base	Africa	female	Monduli	29.11.2012	breeding	nestlings	young	15	23.2	yearling	15:23:00	1523	96
FBMonC17	K83182	9.9	12.7	base	Africa	female	Monduli	25.12.2012	breeding	nestbuilding	nesting	18.5	22.7	adult	09:50:00	950	99
FBMonC15	K83180	4.4	48.2	base	Africa	female	Monduli	23.12.2012	breeding	incubation	incubation	19	22.3	yearling	11:40:00	1140	108
FBMonC12	K83125	3.4	59.7	base	Africa	female	Monduli	30.11.2012	breeding	nestlings	young	15.5	21.6	adult	10:18:00	1018	109
FBMonC18	K83184	5.9	26.8	base	Africa	female	Monduli	25.12.2012	breeding	fledglings	young	16.8	23.2	adult	11:20:00	1120	118
FBMonC3	K83116	4.6	33.6	base	Africa	female	Monduli	28.11.2012	breeding	incubation	incubation	16.5	22.6	yearling	14:40:00	1440	120
FmonC1	K83470	5.5	74.6	base	Africa	female	Monduli	12.11.2011	breeding	nestlings	young	18	22	adult	17:39:00	1739	120
FBMonC1	K83110	8.2	33.1	base	Africa	female	Monduli	28.11.2012	breeding	nestlings	young	15.5	22.5	adult	11:19:00	1119	122
FBMonC9	K83122	12	56.9	base	Africa	female	Monduli	29.11.2012	breeding	incubation	incubation	15.5	22	yearling	17:16:00	1716	124
FBMonC13	K83127	9.6	60.7	base	Africa	female	Monduli	30.11.2012	breeding	nestbuilding	nesting	16.5	23.3	yearling	11:58:00	1158	135
FmonC2	K83471	14.3	61.7	base	Africa	female	Monduli	13.11.2012	breeding	nestlings	young	16.5	23.2	adult	09:18:00	918	158
FBMonC2	K83111	15.4	43.3	base	Africa	female	Monduli	28.11.2012	breeding	nestlings	young	16.5	22.3	yearling	12:21:00	1221	164
FBMonC4	K83117	13.2	52.7	base	Africa	female	Monduli	28.11.2012	breeding	nestbuilding	nesting	16.5	22.3	adult	14:56:00	1456	180
FBMonC5	K83118	20.2	52.8	base	Africa	female	Monduli	28.11.2012	breeding	nestlings	young	15.5	23.9	adult	16:34:00	1634	180
FBMonC16	K83181	6.9	26.4	base	Africa	female	Monduli	24.12.2012	breeding	incubation	incubation	18	23.1	adult	09:44:00	944	191
Ke11	K83391	14.6	59.3	base	Africa	female	MountKenya	30.4.2013	breeding	nestlings	young	16	22.87	adult	08:01:00	801	115
Ke04	K83384	12.4	44.8	base	Africa	female	MountKenya	29.4.2013	breeding	nestbuilding	nesting	18.5	23.6	adult	10:43:00	1043	120
NFC2	K83190	8.8	20	base	Africa	female	Ngorongoro	30.12.2012	breeding	fledglings	young	16	22.3	adult	09:52:00	952	87
NFC1	K83186	13.4	115.3	base	Africa	female	Ngorongoro	29.12.2012	breeding	fledglings	young	16	21.5	adult	17:50:00	1750	89
NFC5	BA55705	14.3	39.2	base	Africa	female	Ngorongoro	31.12.2012	breeding	nestlings	young	15	22.4	adult	15:14:00	1514	105
NFC3	K83192	5.9	41.4	base	Africa	female	Ngorongoro	30.12.2012	breeding	nestlings	young	15.3	22.3	adult	11:51:00	1151	120
NFC4	K83195	22.7	97.6	base	Africa	female	Ngorongoro	30.12.2012	breeding	nestlings	young	17	23.2	adult	13:51:00	1351	218
eucalyptus 2	k85949	3.6	55.1	base	Africa	female	Olkalou	2.6.13	breeding	fledglings	young	15.5	22.83	adult	13:31:00	1331	95
first 2	k85950	3.9	27.7	base	Africa	female	Olkalou	4.6.13	breeding	fledglings	young	16	22.65	adult	11:56:00	1156	104
Tussock 2	k85941	7.2	53.1	base	Africa	female	Olkalou	30.05.13	breeding	fledglings	young	16	23.06	adult	11:37:00	1137	120
PFC8	K83141	11.5	30.4	base	Africa	female	Pare	8.12.2012	breeding	fledglings	young	16.5	23.2	adult	10:15:00	1015	80
PFC7	K83139	4.3	39.3	base	Africa	female	Pare	8.12.2012	breeding	incubation	incubation	17	22.7	adult	09:08:00	908	108
PFC4	K83132	10	26.9	base	Africa	female	Pare	6.12.2012	breeding	incubation	incubation	18	22.5	adult	11:41:00	1141	120
PFC5	K83134	7.1	36.9	base	Africa	female	Pare	7.12.2012	breeding	incubation	incubation	15	23.4	adult	09:25:00	925	122
PFC1	K83115	7.2	46.8	base	Africa	female	Pare	5.12.2012	breeding	incubation	incubation	17	22.7	yearling	17:11:00	1711	122
PFC9	K83143	4.5	23.3	base	Africa	female	Pare	8.12.2012	breeding	incubation	incubation	17.5	23.4	yearling	11:08:00	1108	149
PFC2	K83128	14.2	26.7	base	Africa	female	Pare	6.12.2012	breeding	fledglings	young	16.5	21.9	yearling	08:09:00	809	165
PFC6	K83136	9.7	27.9	base	Africa	female	Pare	7.12.2012	breeding	fledglings	young	16.5	22.7	adult	10:21:00	1021	176
PFC3	K83130	30.2	74.9	base	Africa	female	Pare	6.12.2012	breeding	nestlings	young	17	23	adult	09:25:00	925	177
UFC12	K83175	9.6	124	base	Africa	female	Usambara	14.12.2012	breeding	fledglings	young	17.5	22.9	adult	15:48:00	1548	73
UFC10	K83166	19.2	144.8	base	Africa	female	Usambara	13.12.2012	breeding	failed	young	17	22.3	adult	13:31:00	1331	82
UFC9	K83165	10.7	162.8	base	Africa	female	Usambara	13.12.2012	breeding	nestlings	young	16	22.2	yearling	12:01:00	1201	83
UFC5	K83157	8.3	86.5	base	Africa	female	Usambara	12.12.2012	breeding	egglaying	nesting	19	23	yearling	11:12:00	1112	94
UFC3	K83153	29.2	109.6	base	Africa	female	Usambara	11.12.2012	breeding	fledglings	young	15.5	21.7	adult	13:15:00	1315	100
UFC6	K83158	10.4	82	base	Africa	female	Usambara	12.12.2012	breeding	nestlings	young	16.5	23.1	adult	13:29:00	1329	110
UFC8	K83162	23.2	110.2	base	Africa	female	Usambara	13.12.2012	breeding	failed	young	15	22.8	adult	09:30:00	930	110
UFC1	K83147	12.1	81.8	base	Africa	female	Usambara	11.12.2012	breeding	incubation	incubation	18	22.5	adult	09:02:00	902	116
UFC11	K83168	39.2	194.5	base	Africa	female	Usambara	14.12.2012	breeding	fledglings	young	13	22.9	yearling	11:30:00	1130	128
UFC2	K83149	16.5	97.5	base	Africa	female	Usambara	11.12.2012	breeding	incubation	incubation	19	23.1	adult	09:47:00	947	130
UFC4	K83155	21.2	112.6	base	Africa	female	Usambara	12.12.2012	breeding	failed	young	16	22.5	yearling	08:28:00	828	139
UFC7	K83161	23.8	112.6	base	Africa	female	Usambara	12.12.2012	breeding	nestlings	young	17	23	yearling	16:15:00	1615	260

## Sheet: FemCanaryEAEU
no	ID	ring no	Cngml	Cstr	continent	sex	location	date	season	breedstage	stage2	weight	tarsus	wing	age	capture	captime	Csec
1	AFC1	PG4787	15.9	88.5	Europe	female	Andalusia	3.5.2013	breeding	incubation	incubation	16.6	23.33	68	yearling	10:58:00	1058	145
2	AFC2	PG4793	23.3	85.2	Europe	female	Andalusia	4.5.2013	breeding	incubation	incubation	11.7	21.96	68	yearling	10:00:00	1000	140
5	AFC5	PH8913	31.2	79	Europe	female	Andalusia	7.5.2013	breeding	fledglings	young	15.1	22.38	65	adult	09:28:00	928	115
6	AFC6	PH8914	60.4	125.1	Europe	female	Andalusia	7.5.2013	breeding	nestlings	young	15	22.54	67	adult	11:11:00	1111	89
1	FArC1	K83473	7.2	34.7	Africa	female	Arusha	15.11.2012	breeding	incubation	incubation	20.5	23.7	69	adult	09:43:00	943	128
10	FArC10	K83496	42.9	50.4	Africa	female	Arusha	24.11.2012	breeding	incubation	incubation	15	22.9	69	adult	11:43:00	1143	120
11	FArC11	K83499	4.1	27.4	Africa	female	Arusha	25.11.2012	breeding	incubation	incubation	17.5	22.8	72	adult	12:35:00	1235	115
12	FArC12	K83500	7.1	64	Africa	female	Arusha	26.11.2012	breeding	incubation	incubation	17.5	23	69	adult	16:56:00	1656	110
14	FArC14	K83108	14.7	30	Africa	female	Arusha	27.11.2012	breeding	fledglings	young	16	23.2	67	adult	11:30:00	1130	126
2	FArC2	K83476	20.8	33.5	Africa	female	Arusha	15.11.2012	breeding	nestlings	young	15.5	23.5	68	yearling	14:39:00	1439	123
4	FArC4	K83480	2.8	26.9	Africa	female	Arusha	17.11.2012	breeding	incubation	incubation	16	22.1	69	adult	12:16:00	1216	110
5	FArC5	K83485	4.4	56.7	Africa	female	Arusha	19.11.2012	breeding	incubation	incubation	16.5	22.5	69	yearling	16:53:00	1653	98
6	FArC6	K83490	4.1	22.5	Africa	female	Arusha	21.11.2012	breeding	incubation	incubation	15.5	21.9	68	adult	16:18:00	1618	105
7	FArC7	K83492	9	22	Africa	female	Arusha	22.11.2012	breeding	fledglings	young	14.5	22.8	69	adult	10:43:00	1043	140
1	PÄFC1	BA55804	32.5	105.9	Europe	female	Bavaria	18.5.2013	breeding	nestlings	young	14	21.7	64	adult	15:37:00	1537	133
2	PÄFC2	BA55805	20.8	107.9	Europe	female	Bavaria	18.5.2013	breeding	nestlings	young	14	22.5	65.5	yearling	19:12:00	1912	110
3	PÄFC3	BA55806	17.6	22.7	Europe	female	Bavaria	19.5.2013	breeding	nestlings	young	15.5	22.1	65	yearling	11:15:00	1115	97
10	MFC10	PH8941	12	97.2	Europe	female	CentralSpain	11.5.2013	breeding	incubation	incubation	18	22.57	65.5	yearling	10:46:00	1046	49
6	MFC6	PH8930	16.8	117.7	Europe	female	CentralSpain	10.5.2013	breeding	incubation	incubation	17.1	23.44	67	yearling	09:08:00	908	82
1	IRFC1	T604403	7.2	33.3	Europe	female	Cork	30.5.2013	breeding	nestlings	young	15.5	22.3	66	yearling	14:45:00	1445	105
10	IRFC10	T604428	8.3	45.6	Europe	female	Cork	7.6.2013	breeding	incubation	incubation	15.5	22.8	66	yearling	13:58:00	1358	125
2	IRFC2	T604405	7.7	51.2	Europe	female	Cork	30.5.2013	breeding	fledglings	young	18	24	69.5	adult	18:05:00	1805	160
4	IRFC4	T604415	5.2	44.8	Europe	female	Cork	1.6.2013	breeding	fledglings	young	19.8	24.1	66.5	yearling	15:12:00	1512	96
5	IRFC5	T604416	14.7	36.7	Europe	female	Cork	3.6.2013	breeding	nestlings	young	15	21.7		yearling	11:25:00	1125	166
7	IRFC7	T604423	7.9	46.1	Europe	female	Cork	4.6.2013	breeding	incubation	incubation	17.5	23.4	67.5	yearling	14:20:00	1420	137
8	IRFC8	T604424	6.6	78.3	Europe	female	Cork	4.6.2013	breeding	fledglings	young	20	22.7	68	adult	17:26:00	1726	84
9	IRFC9	T604427	5.6	21.3	Europe	female	Cork	7.6.2013	breeding	incubation	incubation	16	23.5	67.5	yearling	11:56:00	1156	140
19		PG4739	9.4	109	Europe	female	Fuerteventura	28.2.13	breeding	incubation	incubation	12	22.33	61	yearling	08:25:00	825	71
18		PG4732	15	103.5	Europe	female	Fuerteventura	27.2.13	breeding	fledglings	young	12.4	22.35	63	yearling	15:37:00	1537	80
13		PG4722	8.4	106.6	Europe	female	Fuerteventura	25.2.13	breeding	incubation	incubation	11.1	22.35	60	yearling	16:45:00	1645	80
16		PG4727	18.4	147.1	Europe	female	Fuerteventura	26.2.13	breeding	fledglings	young	11.8	21.72	63	adult	13:00:00	1300	105
14		PG4726	6.6	54.3	Europe	female	Fuerteventura	26.2.13	breeding	fledglings	young	12.4	22.89	63	adult	11:53:00	1153	109
11		PG4719	25.7	63.9	Europe	female	Fuerteventura	25.2.13	breeding	incubation	incubation	12.4	22.29	62	adult	12:15:00	1215	137
8		PG4716	57.8	265.4	Europe	female	Fuerteventura	24.2.13	breeding	nestlings	young	11.6	22.84	63	adult	09:15:00	915	167
5	society	Rk83312	14.7	73.1	Africa	female	Kinangop	7.8.13	breeding	incubation	incubation	16	22.55	70	adult	09:17:00	917	150
3	FBMonC1	K83110	8.2	33.1	Africa	female	Monduli	28.11.2012	breeding	nestlings	young	15.5	22.5	69	adult	11:19:00	1119	122
14	FBMonC12	K83125	3.4	59.7	Africa	female	Monduli	30.11.2012	breeding	nestlings	young	15.5	21.6	67	adult	10:18:00	1018	109
17	FBMonC15	K83180	4.4	48.2	Africa	female	Monduli	23.12.2012	breeding	incubation	incubation	19	22.3	68	yearling	11:40:00	1140	108
20	FBMonC18	K83184	5.9	26.8	Africa	female	Monduli	25.12.2012	breeding	fledglings	young	16.8	23.2	70	adult	11:20:00	1120	118
4	FBMonC2	K83111	15.4	43.3	Africa	female	Monduli	28.11.2012	breeding	nestlings	young	16.5	22.3	67	yearling	12:21:00	1221	164
5	FBMonC3	K83116	4.6	33.6	Africa	female	Monduli	28.11.2012	breeding	incubation	incubation	16.5	22.6	68	yearling	14:40:00	1440	120
7	FBMonC5	K83118	20.2	52.8	Africa	female	Monduli	28.11.2012	breeding	nestlings	young	15.5	23.9	70	adult	16:34:00	1634	180
9	FBMonC7	K83120	4.7	46.1	Africa	female	Monduli	29.11.2012	breeding	incubation	incubation	15.5	25.2	70	adult	11:43:00	1143	86
10	FBMonC8	K83121	8.8	97.5	Africa	female	Monduli	29.11.2012	breeding	nestlings	young	15	23.2	68	yearling	15:23:00	1523	96
11	FBMonC9	K83122	12	56.9	Africa	female	Monduli	29.11.2012	breeding	incubation	incubation	15.5	22	67	yearling	17:16:00	1716	124
1	FmonC1	K83470	5.5	74.6	Africa	female	Monduli	12.11.2011	breeding	nestlings	young	18	22	69	adult	17:39:00	1739	120
2	FmonC2	K83471	14.3	61.7	Africa	female	Monduli	13.11.2012	breeding	nestlings	young	16.5	23.2	69	adult	09:18:00	918	158
11	Ke11	K83391	14.6	59.3	Africa	female	MountKenya	30.4.2013	breeding	nestlings	young	16	22.87	72	adult	08:01:00	801	115
1	NFC1	K83186	13.4	115.3	Africa	female	Ngorongoro	29.12.2012	breeding	fledglings	young	16	21.5	71	adult	17:50:00	1750	89
2	NFC2	K83190	8.8	20	Africa	female	Ngorongoro	30.12.2012	breeding	fledglings	young	16	22.3	68	adult	09:52:00	952	87
3	NFC3	K83192	5.9	41.4	Africa	female	Ngorongoro	30.12.2012	breeding	nestlings	young	15.3	22.3	67	adult	11:51:00	1151	120
5	NFC5	BA55705	14.3	39.2	Africa	female	Ngorongoro	31.12.2012	breeding	nestlings	young	15	22.4	68	adult	15:14:00	1514	105
15	eucalyptus 2	k85949	3.6	55.1	Africa	female	Olkalou	2.6.13	breeding	fledglings	young	15.5	22.83	70	adult	13:31:00	1331	95
16	first 2	k85950	3.9	27.7	Africa	female	Olkalou	4.6.13	breeding	fledglings	young	16	22.65	70	adult	11:56:00	1156	104
7	Tussock 2	k85941	7.2	53.1	Africa	female	Olkalou	30.05.13	breeding	fledglings	young	16	23.06	69	adult	11:37:00	1137	120
1	PFC1	K83115	7.2	46.8	Africa	female	Pare	5.12.2012	breeding	incubation	incubation	17	22.7	67	yearling	17:11:00	1711	122
2	PFC2	K83128	14.2	26.7	Africa	female	Pare	6.12.2012	breeding	fledglings	young	16.5	21.9	65	yearling	08:09:00	809	165
3	PFC3	K83130	30.2	74.9	Africa	female	Pare	6.12.2012	breeding	nestlings	young	17	23	68	adult	09:25:00	925	177
4	PFC4	K83132	10	26.9	Africa	female	Pare	6.12.2012	breeding	incubation	incubation	18	22.5	70	adult	11:41:00	1141	120
5	PFC5	K83134	7.1	36.9	Africa	female	Pare	7.12.2012	breeding	incubation	incubation	15	23.4	68	adult	09:25:00	925	122
6	PFC6	K83136	9.7	27.9	Africa	female	Pare	7.12.2012	breeding	fledglings	young	16.5	22.7	68	adult	10:21:00	1021	176
7	PFC7	K83139	4.3	39.3	Africa	female	Pare	8.12.2012	breeding	incubation	incubation	17	22.7	65	adult	09:08:00	908	108
8	PFC8	K83141	11.5	30.4	Africa	female	Pare	8.12.2012	breeding	fledglings	young	16.5	23.2	67	adult	10:15:00	1015	80
9	PFC9	K83143	4.5	23.3	Africa	female	Pare	8.12.2012	breeding	incubation	incubation	17.5	23.4	67	yearling	11:08:00	1108	149
1	UFC1	K83147	12.1	81.8	Africa	female	Usambara	11.12.2012	breeding	incubation	incubation	18	22.5	66	adult	09:02:00	902	116
10	UFC10	K83166	19.2	144.8	Africa	female	Usambara	13.12.2012	breeding	fledglings	young	17	22.3	64	adult	13:31:00	1331	82
11	UFC11	K83168	39.2	194.5	Africa	female	Usambara	14.12.2012	breeding	fledglings	young	13	22.9	65	yearling	11:30:00	1130	128
12	UFC12	K83175	9.6	124	Africa	female	Usambara	14.12.2012	breeding	fledglings	young	17.5	22.9	64	adult	15:48:00	1548	73
2	UFC2	K83149	16.5	97.5	Africa	female	Usambara	11.12.2012	breeding	incubation	incubation	19	23.1	66	adult	09:47:00	947	130
3	UFC3	K83153	29.2	109.6	Africa	female	Usambara	11.12.2012	breeding	fledglings	young	15.5	21.7	65	adult	13:15:00	1315	100
4	UFC4	K83155	21.2	112.6	Africa	female	Usambara	12.12.2012	breeding	fledglings	young	16	22.5	64	yearling	08:28:00	828	139
6	UFC6	K83158	10.4	82	Africa	female	Usambara	12.12.2012	breeding	nestlings	young	16.5	23.1	65	adult	13:29:00	1329	110
8	UFC8	K83162	23.2	110.2	Africa	female	Usambara	13.12.2012	breeding	fledglings	young	15	22.8	66	adult	09:30:00	930	110
9	UFC9	K83165	10.7	162.8	Africa	female	Usambara	13.12.2012	breeding	nestlings	young	16	22.2	65	yearling	12:01:00	1201	83

## Sheet: CortMatch
ID	ring no	Cngml	Cstr	continent	sex	location	date	season	stage	stage2	weight	tarsus	age	capture	captime	Csec	pb	mate	ID	Cmate	Cstage	Cmatch	Cmis	ID	Strmate	Strstage	Strmatch	Strmis
AFC1	PG4787	15.9	88.5	Europe	female	Andalusia	3.5.2013	breeding	incubation	incubation	16.6	23.33	yearling	10:58:00	1058	145	yes	PG4788	AFC1	12	12	12		AFStr1	69	69	69
AFC2	PG4793	23.3	85.2	Europe	female	Andalusia	4.5.2013	breeding	incubation	incubation	11.7	21.96	yearling	10:00:00	1000	140	yes		AFC2					AFStr2
AFC3	PG4800	40.2	197.3	Europe	female	Andalusia	4.5.2013	breeding	egglaying	nesting	17.7	22.06	yearling	18:23:00	1823	140	yes	PH8901	AFC3	114	114	114		AFStr3	279	279	279
AFC4	PH8902	19	137.8	Europe	female	Andalusia	4.5.2013	breeding	egglaying	nesting	16.5	22.87	adult	19:24:00	1924	58	yes	PH8903	AFC4	54	54	54		AFStr4	132	132	132
AFC5	PH8913	31.2	79	Europe	female	Andalusia	7.5.2013	breeding	fledglings	young	15.1	22.38	adult	09:28:00	928	115	yes	PH8911	AFC5	28	28			AFStr5	172	172
AFC6	PH8914	60.4	125.1	Europe	female	Andalusia	7.5.2013	breeding	nestlings	young	15	22.54	adult	11:11:00	1111	89	yes	PH8910	AFC6	140	140			AFStr6	231	231
FArC1	K83473	7.2	34.7	Africa	female	Arusha	15.11.2012	breeding	incubation	incubation	20.5	23.7	adult	09:43:00	943	128	yes	K83472	FArC1	10	10	10		FArStr1	61	61	61
FArC2	K83476	20.8	33.5	Africa	female	Arusha	15.11.2012	breeding	nestlings	young	15.5	23.5	yearling	14:39:00	1439	123	no	K83475	FArC2	5	5	5		FArStr2	26	26	26
FArStr3	K83479	NA	35.7	Africa	female	Arusha	17.11.2012	breeding	nestlings	young	14.4	23.5	adult	10:31:00	1031	139	yes	K83477		19.2	19.2	19.2		FArStr3	181	181	181
FArC4	K83480	2.8	26.9	Africa	female	Arusha	17.11.2012	breeding	incubation	incubation	16	22.1	adult	12:16:00	1216	110	no	K83481	FArC4	24	24			FArStr4	89	89
FArC5	K83485	4.4	56.7	Africa	female	Arusha	19.11.2012	breeding	incubation	incubation	16.5	22.5	yearling	16:53:00	1653	98	no	K83478	FArC5	18	18			FArStr5	113	113
FArC6	K83490	4.1	22.5	Africa	female	Arusha	21.11.2012	breeding	incubation	incubation	15.5	21.9	adult	16:18:00	1618	105	no	K83487	FArC6	16	16			FArStr6	36	36
FArC7	K83492	9	22	Africa	female	Arusha	22.11.2012	breeding	fledglings	young	14.5	22.8	adult	10:43:00	1043	140	no	K83493	FArC7	30	30	30		FArStr7	29	29	29
FArC8	K83494	4	NA	Africa	female	Arusha	23.11.2012	breeding	incubation	incubation	14.5	21.9	adult	09:13:00	913	140	no	K83491	FArC8	3	3
FArC10	K83496	17.2	50.4	Africa	female	Arusha	24.11.2012	breeding	incubation	incubation	15	22.9	adult	11:43:00	1143	120	yes	K83497	FArC10	18	18	18		FArStr10	33	33	33
FArC11	K83499	4.1	27.4	Africa	female	Arusha	25.11.2012	breeding	incubation	incubation	17.5	22.8	adult	12:35:00	1235	115	yes	K83498	FArC11	16	16	16		FArStr11	32	32	32
FArC12	K83500	7.1	64	Africa	female	Arusha	26.11.2012	breeding	incubation	incubation	17.5	23	adult	16:56:00	1656	110	no	K83102	FArC12					FArStr12	57	57	57
FArC13	K83103	11.7	41.9	Africa	female	Arusha	26.11.2012	breeding	incubation	incubation	18	22.2	yearling	18:16:00	1816	190	no	K83104	FArC13	36	36			FArStr13	30	30
FArC14	K83108	14.7	30	Africa	female	Arusha	27.11.2012	breeding	fledglings	young	16	23.2	adult	11:30:00	1130	126	yes	K83105	FArC14	28	28	28		FArStr14	38	38	38
PÄFC1	BA55804	32.5	105.9	Europe	female	Bavaria	18.5.2013	breeding	nestlings	young	14	21.7	adult	15:37:00	1537	133	no	BA55803	PÄFC1	25	25	25		PÄFStr1	43	43	43
PÄFC2	BA55805	20.8	107.9	Europe	female	Bavaria	18.5.2013	breeding	nestlings	young	14	22.5	yearling	19:12:00	1912	110	no	BA55802	PÄFC2	31	31			PÄFStr2	53	53
PÄFC3	BA55806	17.6	22.7	Europe	female	Bavaria	19.5.2013	breeding	nestlings	young	15.5	22.1	yearling	11:15:00	1115	97	no	BA55801	PÄFC3	23	23			PÄFStr3	30	30
PÄFC4	BA55809	6	116.7	Europe	female	Bavaria	20.5.2013	breeding	egglaying	nesting	18.5	22.2	yearling	14:09:00	1409	96	no	BA55807	PÄFC4	12	12			PÄFStr4	46	46
MFC1	PH8918	47.9	187.2	Europe	female	CentralSpain	9.5.2013	breeding	egglaying	nesting	17.5	22.79	yearling	08:27:00	827	160	yes		MFC1					MFStr1
MFC2	PH8919	9.1	72.1	Europe	female	CentralSpain	9.5.2013	breeding	egglaying	nesting	16.3	22.96	yearling	10:30:00	1030	110	yes	PH8920	MFC2	18	18	18		MFStr2	143	143	143
MFC3	PH8922	5	70.7	Europe	female	CentralSpain	9.5.2013	breeding	egglaying	nesting	17.4	22.35	adult	11:23:00	1123	75	yes	PH8921	MFC3	8	8	8		MFStr3	38	38	38
MFC4	PH8923	13.1	78.6	Europe	female	CentralSpain	9.5.2013	breeding	egglaying	nesting	16	21.99	adult	13:26:00	1326	100	yes	PH8924	MFC4	36	36	36		MFStr4	78	78	78
MFC5	PH8929	18.4	93.3	Europe	female	CentralSpain	9.5.2013	breeding	egglaying	nesting	16.6	22.9	yearling	19:21:00	1921	55	no		MFC5					MFStr5
MFC6	PH8930	16.8	117.7	Europe	female	CentralSpain	10.5.2013	breeding	incubation	incubation	17.1	23.44	yearling	09:08:00	908	82	yes	PH8931	MFC6	42	42	42		MFStr6	120	120	120
MFC7	PH8933	37.6	133.3	Europe	female	CentralSpain	10.5.2013	breeding	nestbuilding	nesting	17.5	22.27	yearling	12:28:00	1228	155	yes	PH8934	MFC7	98	98	98		MFStr7	330	330	330
MFC8	PH8937	17.4	102.9	Europe	female	CentralSpain	10.5.2013	breeding	egglaying	nesting	20.9	22.96	yearling	16:24:00	1624	96	yes	PH8936	MFC8	20	20	20		MFStr8	119	119	119
MFC9	PH8939	23	98.2	Europe	female	CentralSpain	10.5.2013	breeding	egglaying	nesting	19.2	23.15	adult	18:35:00	1835	100	yes	PH8938	MFC9	51	50.7	50.7		MFStr9	113	113	113.1
MFC10	PH8941	12	97.2	Europe	female	CentralSpain	11.5.2013	breeding	incubation	incubation	18	22.57	yearling	10:46:00	1046	49	yes	PH8942	MFC10	22	22	22		MFStr10	103	103	103
IRFC1	T604403	7.2	33.3	Europe	female	Cork	30.5.2013	breeding	nestlings	young	15.5	22.3	yearling	14:45:00	1445	105	yes		IRFC1					IRFStr1	97	97	97
IRFC2	T604405	7.7	51.2	Europe	female	Cork	30.5.2013	breeding	fledglings	young	18	24	adult	18:05:00	1805	160	yes	T604404	IRFC2	26	26	26		IRFStr2	146	146	146
IRFC3	T604412	16.4	64.9	Europe	female	Cork	1.6.2013	breeding	nestbuilding	nesting	15.5	22.5	yearling	11:15:00	1115	145	no	T604410	IRFC3	80	80	80		IRFStr3
IRFC4	T604415	5.2	44.8	Europe	female	Cork	1.6.2013	breeding	fledglings	young	19.8	24.1	yearling	15:12:00	1512	96	no	T604414	IRFC4	11	11	11		IRFStr4	63	63	63
IRFC5	T604416	14.7	36.7	Europe	female	Cork	3.6.2013	breeding	nestlings	young	15	21.7	yearling	11:25:00	1125	166	no	T604417	IRFC5	16	16	16		IRFStr5	60	60	60
IRFC6	T604420	9	55	Europe	female	Cork	4.6.2013	breeding	nestbuilding	nesting	18	24	adult	09:33:00	933	66	no		IRFC6					IRFStr6
IRFC7	T604423	7.9	46.1	Europe	female	Cork	4.6.2013	breeding	incubation	incubation	17.5	23.4	yearling	14:20:00	1420	137	no	T604422	IRFC7	9	9	9		IRFStr7	33	33	33
IRFC8	T604424	6.6	78.3	Europe	female	Cork	4.6.2013	breeding	fledglings	young	20	22.7	adult	17:26:00	1726	84	no		IRFC8					IRFStr8
IRFC9	T604427	5.6	21.3	Europe	female	Cork	7.6.2013	breeding	incubation	incubation	16	23.5	yearling	11:56:00	1156	140	no	T604405	IRFC9	8	8			IRFStr9	55	55
IRFC10	T604428	8.3	45.6	Europe	female	Cork	7.6.2013	breeding	incubation	incubation	15.5	22.8	yearling	13:58:00	1358	125	no		IRFC10					IRFStr10
	PG4716	57.8	265.4	Europe	female	Fuerteventura	24.2.13	breeding	nestlings	young	11.6	22.84	adult	09:15:00	915	167	yes	PG4715		45	45	45			200	200	200
	PG4719	25.7	63.9	Europe	female	Fuerteventura	25.2.13	breeding	incubation	incubation	12.4	22.29	adult	12:15:00	1215	137	yes	PG4720		16	16	16			78	78	78
	PG4722	8.4	106.6	Europe	female	Fuerteventura	25.2.13	breeding	incubation	incubation	11.1	22.35	yearling	16:45:00	1645	80	yes	PG4721		14	14	14			63	63	63
	PG4726	6.6	54.3	Europe	female	Fuerteventura	26.2.13	breeding	fledglings	young	12.4	22.89	adult	11:53:00	1153	109	yes
	PG4727	18.4	147.1	Europe	female	Fuerteventura	26.2.13	breeding	fledglings	young	11.8	21.72	adult	13:00:00	1300	105	yes
	PG4732	15	103.5	Europe	female	Fuerteventura	27.2.13	breeding	fledglings	young	12.4	22.35	yearling	15:37:00	1537	80	yes
	PG4739	9.4	109	Europe	female	Fuerteventura	28.2.13	breeding	incubation	incubation	12	22.33	yearling	08:25:00	825	71	yes	PG4741		10	10	10			20	20	20
CortKinB26F	K83341	4.8	NA	Africa	female	Kinangop	4.4.2013	breeding	prenesting	nesting	15	22.28	adult	10:58:00	1058	90	no		CortKinB26F
Nduku	K85959	4.6	161.4	Africa	female	Kinangop	14.6.13	breeding	nestbuilding	nesting	17	23.53	adult	09:53:00	953	73	no		Nduku
apollo 2	k85979	16.5	NA	Africa	female	Kinangop	10.8.13	breeding	nestlings	young	17	24.42	adult	10:58:00	1058	192	no		apollo 2
Gichimu	k85980	6.5	NA	Africa	female	Kinangop	13.8.13	breeding	incubation	incubation	17	22.11	adult	09:56:00	956	100	no		Gichimu
society	Rk83312	14.7	73.1	Africa	female	Kinangop	7.8.13	breeding	incubation	incubation	16	22.55	adult	09:17:00	917	150	no		society
FmonC1	K83470	5.5	74.6	Africa	female	Monduli	12.11.2011	breeding	nestlings	young	18	22	adult	17:39:00	1739	120	no	K83459	FmonC1	36			36	FmonStr1
FmonC2	K83471	14.3	61.7	Africa	female	Monduli	13.11.2012	breeding	nestlings	young	16.5	23.2	adult	09:18:00	918	158	no	K83443	FmonC2	13	13			FmonStr2	48	48		65
FBMonC1	K83110	8.2	33.1	Africa	female	Monduli	28.11.2012	breeding	nestlings	young	15.5	22.5	adult	11:19:00	1119	122	no	K83452	FBMonC1	13	13	13	8	FBMonStr1	40	40	40	62
FBMonC2	K83111	15.4	43.3	Africa	female	Monduli	28.11.2012	breeding	nestlings	young	16.5	22.3	yearling	12:21:00	1221	164	no	K83112	FBMonC2	11	11	11		FBMonStr2	32	32	32
FBMonC3	K83116	4.6	33.6	Africa	female	Monduli	28.11.2012	breeding	incubation	incubation	16.5	22.6	yearling	14:40:00	1440	120	no	K83457	FBMonC3	18	18			FBMonStr3	80	80
FBMonC4	K83117	13.2	52.7	Africa	female	Monduli	28.11.2012	breeding	nestbuilding	nesting	16.5	22.3	adult	14:56:00	1456	180	no	K83454	FBMonC4	26	26			FBMonStr4	64	64
FBMonC5	K83118	20.2	52.8	Africa	female	Monduli	28.11.2012	breeding	nestlings	young	15.5	23.9	adult	16:34:00	1634	180	no	K83456	FBMonC5	12	12	12	40	FBMonStr5	46	46	46	116
FBMonC6	K83119	22.9	53.2	Africa	female	Monduli	28.11.2012	breeding	failed	failed	15	23.4	yearling	18:01:00	1801	150	no	K83455	FBMonC6	34	34	34	34	FBMonStr6	42	42	42	61
FBMonC7	K83120	4.7	46.1	Africa	female	Monduli	29.11.2012	breeding	incubation	incubation	15.5	25.2	adult	11:43:00	1143	86	no	K83467	FBMonC7	16			16	FBMonStr7	57			57
FBMonC8	K83121	8.8	97.5	Africa	female	Monduli	29.11.2012	breeding	nestlings	young	15	23.2	yearling	15:23:00	1523	96	no	K83462	FBMonC8	7	7	7	48	FBMonStr8	31	31	31	204
FBMonC9	K83122	12	56.9	Africa	female	Monduli	29.11.2012	breeding	incubation	incubation	15.5	22	yearling	17:16:00	1716	124	no	K83466	FBMonC9	56			56	FBMonStr9	41			41
FBMonC10	K83123	22.3	64.1	Africa	female	Monduli	29.11.2012	breeding	failed	failed	17.5	23.3	yearling	17:55:00	1755	286	no	K83469	FBMonC10	20	20	20	83	FBMonStr10	77	77	77	76
FBMonC11	K83124	12.6	NA	Africa	female	Monduli	30.11.2012	breeding	nestbuilding	nesting	16.5	22.3	adult	08:09:00	809	90	no	K83458	FBMonC11	11	11	11	27
FBMonC12	K83125	3.4	59.7	Africa	female	Monduli	30.11.2012	breeding	nestlings	young	15.5	21.6	adult	10:18:00	1018	109	no	K83461	FBMonC12	40			40	FBMonStr12	74			74
FBMonC13	K83127	9.6	60.7	Africa	female	Monduli	30.11.2012	breeding	nestbuilding	nesting	16.5	23.3	yearling	11:58:00	1158	135	no	K83464	FBMonC13	12			12	FBMonStr13	43			43
FBMonC14	K83178	5.1	48.2	Africa	female	Monduli	23.12.2012	breeding	failed	failed	16	22.4	yearling	10:17:00	1017	215	no	K83453	FBMonC14	13			13	FBMonStr14	98			98
FBMonC15	K83180	4.4	48.2	Africa	female	Monduli	23.12.2012	breeding	incubation	incubation	19	22.3	yearling	11:40:00	1140	108	no	K83468	FBMonC15	12	12	12		FBMonStr15	31	31	31	38
FBMonC16	K83181	6.9	26.4	Africa	female	Monduli	24.12.2012	breeding	incubation	incubation	18	23.1	adult	09:44:00	944	191	no	K83451	FBMonC16	3	3	3	59	FBMonStr16	34	34	34	122
FBMonC17	K83182	9.9	12.7	Africa	female	Monduli	25.12.2012	breeding	nestbuilding	nesting	18.5	22.7	adult	09:50:00	950	99	no	K83183	FBMonC17	5	5	5		FBMonStr17	27	27	27
FBMonC18	K83184	5.9	26.8	Africa	female	Monduli	25.12.2012	breeding	fledglings	young	16.8	23.2	adult	11:20:00	1120	118	no	K83445	FBMonC18	25			25	FBMonStr18	102			102
Ke04	K83384	12.4	44.8	Africa	female	MountKenya	29.4.2013	breeding	nestbuilding	nesting	18.5	23.6	adult	10:43:00	1043	120	no	K83393	Ke04					KeStr04
Ke11	K83391	14.6	59.3	Africa	female	MountKenya	30.4.2013	breeding	nestlings	young	16	22.87	adult	08:01:00	801	115	no	K83388	Ke11	18	18	18		KeStr11	43	43	43
NFC1	K83186	13.4	115.3	Africa	female	Ngorongoro	29.12.2012	breeding	fledglings	young	16	21.5	adult	17:50:00	1750	89	no	K83187	NFC1	3	3	3		NFStr1	22	22	22
NFC2	K83190	8.8	20	Africa	female	Ngorongoro	30.12.2012	breeding	fledglings	young	16	22.3	adult	09:52:00	952	87	no	K83191	NFC2	5	5	5		NFStr2	44	44	44
NFC3	K83192	5.9	41.4	Africa	female	Ngorongoro	30.12.2012	breeding	nestlings	young	15.3	22.3	adult	11:51:00	1151	120	yes	K83193	NFC3	6	6	6		NFStr3	26	26	26
NFC4	K83195	22.7	97.6	Africa	female	Ngorongoro	30.12.2012	breeding	nestlings	young	17	23.2	adult	13:51:00	1351	218	yes	K83194	NFC4	30	30	30		NFStr4	69	69	69
NFC5	BA55705	14.3	39.2	Africa	female	Ngorongoro	31.12.2012	breeding	nestlings	young	15	22.4	adult	15:14:00	1514	105	yes	BA55706	NFC5	31	31	31		NFStr5	34	34	34
Tussock 2	k85941	7.2	53.1	Africa	female	Olkalou	30.05.13	breeding	fledglings	young	16	23.06	adult	11:37:00	1137	120	no		Tussock 2					Tussock 2
eucalyptus 2	k85949	3.6	55.1	Africa	female	Olkalou	2.6.13	breeding	fledglings	young	15.5	22.83	adult	13:31:00	1331	95	no		eucalyptus 2					eucalyptus 2
first 2	k85950	3.9	27.7	Africa	female	Olkalou	4.6.13	breeding	fledglings	young	16	22.65	adult	11:56:00	1156	104	no		first 2					first 2
Maize	k85953	5	NA	Africa	female	Olkalou	4.6.13	breeding	fledglings	young	15	23.85	adult	15:06:00	1506	110	no
PFC1	K83115	7.2	46.8	Africa	female	Pare	5.12.2012	breeding	incubation	incubation	17	22.7	yearling	17:11:00	1711	122	no	K83126	PFC1	48	48	48		PFStr1	38	38	38
PFC2	K83128	14.2	26.7	Africa	female	Pare	6.12.2012	breeding	fledglings	young	16.5	21.9	yearling	08:09:00	809	165	no		PFC2					PFStr2	21	21	21
PFC3	K83130	30.2	74.9	Africa	female	Pare	6.12.2012	breeding	nestlings	young	17	23	adult	09:25:00	925	177	no	K83131	PFC3	28	28	28		PFStr3	36	36	36
PFC4	K83132	10	26.9	Africa	female	Pare	6.12.2012	breeding	incubation	incubation	18	22.5	adult	11:41:00	1141	120	no	K83133	PFC4	31	31	31		PFStr4	39	39	39
PFC5	K83134	7.1	36.9	Africa	female	Pare	7.12.2012	breeding	incubation	incubation	15	23.4	adult	09:25:00	925	122	no		PFC5					PFStr5
PFC6	K83136	9.7	27.9	Africa	female	Pare	7.12.2012	breeding	fledglings	young	16.5	22.7	adult	10:21:00	1021	176	no	K83135	PFC6	14	14	14		PFStr6	38	38	38
PFC7	K83139	4.3	39.3	Africa	female	Pare	8.12.2012	breeding	incubation	incubation	17	22.7	adult	09:08:00	908	108	no		PFC7					PFStr7
PFC8	K83141	11.5	30.4	Africa	female	Pare	8.12.2012	breeding	fledglings	young	16.5	23.2	adult	10:15:00	1015	80	no	K83140	PFC8	11	11	11		PFStr8	28	28	28
PFC9	K83143	4.5	23.3	Africa	female	Pare	8.12.2012	breeding	incubation	incubation	17.5	23.4	yearling	11:08:00	1108	149	no	K83144	PFC9	8	8	8		PFStr9	77	77	77
UFC1	K83147	12.1	81.8	Africa	female	Usambara	11.12.2012	breeding	incubation	incubation	18	22.5	adult	09:02:00	902	116	no	K83151	UFC1	5	5	5		UFStr1	47	47	47
UFC2	K83149	16.5	97.5	Africa	female	Usambara	11.12.2012	breeding	incubation	incubation	19	23.1	adult	09:47:00	947	130	no	K83150	UFC2	7	7	7		UFStr2	39	39	39
UFC3	K83153	29.2	109.6	Africa	female	Usambara	11.12.2012	breeding	fledglings	young	15.5	21.7	adult	13:15:00	1315	100	no	K83152	UFC3	6	6	6		UFStr3	67	67	67
UFC4	K83155	21.2	112.6	Africa	female	Usambara	12.12.2012	breeding	failed	young	16	22.5	yearling	08:28:00	828	139	no	K83156	UFC4	12	12	12		UFStr4	38	38	38
UFC5	K83157	8.3	86.5	Africa	female	Usambara	12.12.2012	breeding	egglaying	nesting	19	23	yearling	11:12:00	1112	94	no	K83177	UFC5	76	76			UFStr5	64	64
UFC6	K83158	10.4	82	Africa	female	Usambara	12.12.2012	breeding	nestlings	young	16.5	23.1	adult	13:29:00	1329	110	no	K83160	UFC6	11	11	11		UFStr6	66	66	66
UFC7	K83161	23.8	112.6	Africa	female	Usambara	12.12.2012	breeding	nestlings	young	17	23	yearling	16:15:00	1615	260	no	K83159	UFC7	86	86	86		UFStr7	145	145	145
UFC8	K83162	23.2	110.2	Africa	female	Usambara	13.12.2012	breeding	failed	young	15	22.8	adult	09:30:00	930	110	no	K83163	UFC8	4	4	4		UFStr8	17	17	17
UFC9	K83165	10.7	162.8	Africa	female	Usambara	13.12.2012	breeding	nestlings	young	16	22.2	yearling	12:01:00	1201	83	no	K83164	UFC9	11.1	11.1	11.1		UFStr9	59.2	59.2	59.2
UFC10	K83166	19.2	144.8	Africa	female	Usambara	13.12.2012	breeding	failed	young	17	22.3	adult	13:31:00	1331	82	no	K83167	UFC10	18	18	18		UFStr10	31	31	31
UFC11	K83168	39.2	194.5	Africa	female	Usambara	14.12.2012	breeding	fledglings	young	13	22.9	yearling	11:30:00	1130	128	yes	K83169	UFC11	98	98	98		UFStr11	40	40	40
UFC12	K83175	9.6	124	Africa	female	Usambara	14.12.2012	breeding	fledglings	young	17.5	22.9	adult	15:48:00	1548	73	yes	K83174	UFC12	17	17	17		UFStr12	80	80	80
